# Supplementary material for: Depicting Soybean Diversity via Complementary Application of Three Marker Types
Source: Plants (Basel). 2025 Jan 12;14(2):201. doi: 10.3390/plants14020201 (PMC11768110; doi:10.3390/plants14020201)
Supplement: Supplementary file 1 [file plants-14-00201-s001.zip]

Archive with 6 entries (6 files):
- Figure S1.jpg
- Table S1.pdf
- Table S2.pdf
- Table S3.xlsx
- Table S4.pdf
- Table S5.pdf
