# Supplementary material for: Depicting Soybean Diversity via Complementary Application of Three Marker Types
Source: Plants (Basel). 2025 Jan 12;14(2):201. doi: 10.3390/plants14020201 (PMC11768110; doi:10.3390/plants14020201)
Supplement: Supplementary file 1 [file plants-14-00201-s001.zip › Table S3.xlsx]

## Sheet: GD matrix morph.traits
	G1	G2	G3	G4	G5	G6	G7	G8	G9	G10	G11	G12	G13	G14	G15	G16	G17	G18	G19	G20	G21	G22	G23	G24	G25	G26	G27	G28	G29	G30	G31	G32	G33	G34	G35	G36	G37	G38	G39	G40	G41	G42	G43	G44	G45	G46	G47	G48	G49
G1	0	0.438	0.563	0.5	0.5	0.625	0.25	0.375	0.5	0.625	0.563	0.438	0.5	0.5	0.375	0.5	0.625	0.625	0.438	0.625	0.688	0.438	0.438	0.5	0.375	0.5	0.813	0.313	0.625	0.688	0.5	0.438	0.438	0.375	0.5	0.438	0.563	0.438	0.438	0.438	0.625	0.563	0.438	0.5	0.5	0.563	0.75	0.625	0.625
G2	0.438	0	0.438	0.563	0.5	0.563	0.313	0.438	0.5	0.438	0.625	0.625	0.688	0.438	0.5	0.438	0.313	0.438	0.438	0.75	0.813	0.313	0.563	0.313	0.438	0.313	0.563	0.25	0.563	0.563	0.438	0.375	0.438	0.313	0.625	0.625	0.688	0.313	0.563	0.688	0.5	0.563	0.25	0.438	0.313	0.375	0.625	0.75	0.813
G3	0.563	0.438	0	0.563	0.313	0.688	0.5	0.5	0.375	0.375	0.5	0.563	0.438	0.25	0.625	0.375	0.5	0.313	0.313	0.563	0.438	0.375	0.625	0.5	0.438	0.375	0.313	0.625	0.375	0.438	0.313	0.375	0.563	0.563	0.5	0.625	0.813	0.438	0.5	0.625	0.125	0.25	0.375	0.688	0.438	0.375	0.5	0.813	0.5
G4	0.5	0.563	0.563	0	0.625	0.563	0.625	0.625	0.625	0.563	0.375	0.563	0.375	0.688	0.438	0.688	0.563	0.313	0.375	0.625	0.625	0.563	0.688	0.75	0.75	0.688	0.438	0.563	0.625	0.375	0.375	0.875	0.625	0.688	0.813	0.688	0.563	0.688	0.563	0.5	0.688	0.625	0.75	0.688	0.688	0.625	0.563	0.75	0.625
G5	0.5	0.5	0.313	0.625	0	0.375	0.563	0.563	0.563	0.563	0.438	0.375	0.5	0.188	0.688	0.25	0.313	0.375	0.5	0.563	0.563	0.438	0.438	0.5	0.313	0.313	0.5	0.625	0.5	0.625	0.625	0.375	0.375	0.438	0.25	0.438	0.625	0.375	0.313	0.75	0.375	0.5	0.375	0.625	0.375	0.625	0.75	0.563	0.563
G6	0.625	0.563	0.688	0.563	0.375	0	0.563	0.563	0.75	0.563	0.375	0.438	0.438	0.438	0.5	0.5	0.313	0.563	0.75	0.563	0.563	0.625	0.375	0.625	0.5	0.438	0.563	0.5	0.563	0.5	0.563	0.563	0.5	0.563	0.438	0.313	0.5	0.563	0.313	0.688	0.75	0.75	0.688	0.563	0.375	0.75	0.625	0.5	0.5
G7	0.25	0.313	0.5	0.625	0.563	0.563	0	0.125	0.5	0.563	0.563	0.375	0.625	0.375	0.313	0.375	0.438	0.625	0.625	0.5	0.688	0.375	0.313	0.25	0.375	0.313	0.688	0.25	0.563	0.688	0.375	0.313	0.313	0.438	0.625	0.438	0.563	0.313	0.375	0.5	0.563	0.625	0.375	0.313	0.313	0.438	0.5	0.563	0.625
G8	0.375	0.438	0.5	0.625	0.563	0.563	0.125	0	0.625	0.563	0.688	0.375	0.625	0.375	0.313	0.5	0.563	0.75	0.75	0.438	0.625	0.375	0.313	0.375	0.375	0.313	0.563	0.375	0.563	0.625	0.5	0.313	0.438	0.563	0.625	0.438	0.563	0.438	0.375	0.625	0.563	0.625	0.5	0.375	0.313	0.563	0.438	0.5	0.625
G9	0.5	0.5	0.375	0.625	0.563	0.75	0.5	0.625	0	0.188	0.563	0.875	0.688	0.5	0.75	0.5	0.563	0.313	0.313	0.563	0.75	0.563	0.625	0.563	0.438	0.5	0.688	0.625	0.375	0.5	0.563	0.5	0.5	0.563	0.688	0.75	0.875	0.313	0.688	0.563	0.438	0.563	0.375	0.688	0.563	0.25	0.625	0.813	0.688
G10	0.625	0.438	0.375	0.563	0.563	0.563	0.563	0.563	0.188	0	0.563	0.813	0.563	0.5	0.75	0.625	0.5	0.375	0.5	0.5	0.75	0.563	0.563	0.625	0.438	0.375	0.563	0.563	0.25	0.313	0.563	0.5	0.563	0.563	0.688	0.688	1	0.5	0.625	0.625	0.438	0.563	0.563	0.688	0.438	0.438	0.5	0.813	0.625
G11	0.563	0.625	0.5	0.375	0.438	0.375	0.563	0.688	0.563	0.563	0	0.438	0.375	0.563	0.625	0.5	0.438	0.313	0.5	0.438	0.5	0.563	0.563	0.625	0.625	0.563	0.5	0.563	0.5	0.438	0.375	0.688	0.5	0.5	0.563	0.5	0.563	0.625	0.313	0.375	0.563	0.563	0.688	0.563	0.5	0.563	0.625	0.625	0.438
G12	0.438	0.625	0.563	0.563	0.375	0.438	0.375	0.375	0.875	0.813	0.438	0	0.438	0.375	0.438	0.438	0.438	0.688	0.688	0.563	0.563	0.563	0.438	0.5	0.563	0.438	0.625	0.5	0.75	0.75	0.563	0.5	0.5	0.625	0.5	0.438	0.375	0.563	0.25	0.563	0.625	0.563	0.625	0.563	0.438	0.75	0.625	0.438	0.563
G13	0.5	0.688	0.438	0.375	0.5	0.438	0.625	0.625	0.688	0.563	0.375	0.438	0	0.688	0.438	0.75	0.688	0.5	0.438	0.5	0.5	0.688	0.625	0.813	0.688	0.688	0.438	0.625	0.5	0.438	0.25	0.688	0.75	0.625	0.563	0.563	0.688	0.875	0.563	0.5	0.5	0.438	0.75	0.75	0.688	0.75	0.688	0.625	0.375
G14	0.5	0.438	0.25	0.688	0.188	0.438	0.375	0.375	0.5	0.5	0.563	0.375	0.688	0	0.5	0.125	0.25	0.438	0.563	0.625	0.5	0.313	0.375	0.313	0.25	0.125	0.438	0.563	0.438	0.688	0.563	0.25	0.313	0.5	0.375	0.438	0.625	0.188	0.313	0.75	0.375	0.5	0.375	0.5	0.188	0.438	0.563	0.688	0.625
G15	0.375	0.5	0.625	0.438	0.688	0.5	0.313	0.313	0.75	0.75	0.625	0.438	0.438	0.5	0	0.5	0.5	0.688	0.625	0.75	0.625	0.313	0.563	0.5	0.625	0.5	0.5	0.438	0.688	0.688	0.313	0.563	0.563	0.563	0.688	0.563	0.438	0.563	0.563	0.625	0.75	0.688	0.625	0.438	0.5	0.688	0.688	0.688	0.688
G16	0.5	0.438	0.375	0.688	0.25	0.5	0.375	0.5	0.5	0.625	0.5	0.438	0.75	0.125	0.5	0	0.188	0.438	0.563	0.688	0.5	0.313	0.5	0.313	0.375	0.25	0.563	0.438	0.563	0.813	0.563	0.25	0.313	0.375	0.438	0.563	0.563	0.188	0.438	0.75	0.375	0.5	0.25	0.375	0.313	0.438	0.688	0.75	0.688
G17	0.625	0.313	0.5	0.563	0.313	0.313	0.438	0.563	0.563	0.5	0.438	0.438	0.688	0.25	0.5	0.188	0	0.375	0.625	0.688	0.688	0.313	0.563	0.375	0.5	0.25	0.563	0.375	0.563	0.688	0.563	0.438	0.375	0.438	0.5	0.625	0.5	0.25	0.5	0.813	0.563	0.688	0.375	0.438	0.313	0.5	0.625	0.688	0.75
G18	0.625	0.438	0.313	0.313	0.375	0.563	0.625	0.75	0.313	0.375	0.313	0.688	0.5	0.438	0.688	0.438	0.375	0	0.25	0.625	0.625	0.438	0.625	0.563	0.563	0.438	0.375	0.625	0.375	0.438	0.375	0.688	0.438	0.5	0.625	0.625	0.688	0.375	0.5	0.563	0.438	0.563	0.438	0.688	0.5	0.375	0.625	0.75	0.563
G19	0.438	0.438	0.313	0.375	0.5	0.75	0.625	0.75	0.313	0.5	0.5	0.688	0.438	0.563	0.625	0.563	0.625	0.25	0	0.688	0.688	0.563	0.75	0.563	0.563	0.688	0.563	0.688	0.563	0.5	0.438	0.625	0.563	0.5	0.625	0.75	0.688	0.5	0.625	0.5	0.438	0.375	0.438	0.813	0.688	0.313	0.688	0.813	0.625
G20	0.625	0.75	0.563	0.625	0.563	0.563	0.5	0.438	0.563	0.5	0.438	0.563	0.5	0.625	0.75	0.688	0.688	0.625	0.688	0	0.563	0.75	0.438	0.563	0.438	0.563	0.625	0.688	0.375	0.563	0.625	0.563	0.563	0.688	0.563	0.563	0.75	0.688	0.5	0.438	0.563	0.625	0.75	0.5	0.563	0.5	0.25	0.5	0.313
G21	0.688	0.813	0.438	0.625	0.563	0.563	0.688	0.625	0.75	0.75	0.5	0.563	0.5	0.5	0.625	0.5	0.688	0.625	0.688	0.563	0	0.625	0.625	0.75	0.625	0.625	0.375	0.625	0.625	0.563	0.438	0.5	0.75	0.688	0.563	0.5	0.625	0.688	0.563	0.688	0.438	0.5	0.688	0.563	0.625	0.625	0.563	0.75	0.375
G22	0.438	0.313	0.375	0.563	0.438	0.625	0.375	0.375	0.563	0.563	0.563	0.563	0.688	0.313	0.313	0.313	0.313	0.438	0.563	0.75	0.625	0	0.625	0.375	0.5	0.313	0.438	0.375	0.563	0.625	0.438	0.438	0.438	0.313	0.5	0.563	0.5	0.375	0.5	0.75	0.5	0.625	0.375	0.438	0.375	0.563	0.688	0.75	0.688
G23	0.438	0.563	0.625	0.688	0.438	0.375	0.313	0.313	0.625	0.563	0.563	0.438	0.625	0.375	0.563	0.5	0.563	0.625	0.75	0.438	0.625	0.625	0	0.438	0.313	0.313	0.625	0.563	0.438	0.688	0.625	0.438	0.313	0.563	0.375	0.25	0.563	0.438	0.25	0.5	0.688	0.75	0.625	0.438	0.313	0.625	0.563	0.5	0.5
G24	0.5	0.313	0.5	0.75	0.5	0.625	0.25	0.375	0.563	0.625	0.625	0.5	0.813	0.313	0.5	0.313	0.375	0.563	0.563	0.563	0.75	0.375	0.438	0	0.313	0.313	0.625	0.5	0.5	0.813	0.563	0.375	0.188	0.313	0.5	0.438	0.625	0.313	0.438	0.563	0.5	0.563	0.438	0.375	0.313	0.313	0.438	0.563	0.625
G25	0.375	0.438	0.438	0.75	0.313	0.5	0.375	0.375	0.438	0.438	0.625	0.563	0.688	0.25	0.625	0.375	0.5	0.563	0.563	0.438	0.625	0.5	0.313	0.313	0	0.25	0.625	0.563	0.313	0.688	0.688	0.188	0.313	0.438	0.313	0.438	0.813	0.313	0.375	0.563	0.5	0.563	0.438	0.438	0.25	0.375	0.563	0.563	0.563
G26	0.5	0.313	0.375	0.688	0.313	0.438	0.313	0.313	0.5	0.375	0.563	0.438	0.688	0.125	0.5	0.25	0.25	0.438	0.688	0.563	0.625	0.313	0.313	0.313	0.25	0	0.438	0.438	0.313	0.688	0.563	0.25	0.313	0.438	0.5	0.438	0.688	0.188	0.375	0.688	0.438	0.563	0.375	0.375	0.063	0.438	0.563	0.688	0.688
G27	0.813	0.563	0.313	0.438	0.5	0.563	0.688	0.563	0.688	0.563	0.5	0.625	0.438	0.438	0.5	0.563	0.563	0.375	0.563	0.625	0.375	0.438	0.625	0.625	0.625	0.438	0	0.75	0.438	0.5	0.313	0.625	0.625	0.688	0.625	0.563	0.688	0.625	0.563	0.688	0.438	0.5	0.688	0.688	0.438	0.563	0.563	0.813	0.5
G28	0.313	0.25	0.625	0.563	0.625	0.5	0.25	0.375	0.625	0.563	0.563	0.5	0.625	0.563	0.438	0.438	0.375	0.625	0.688	0.688	0.625	0.375	0.563	0.5	0.563	0.438	0.75	0	0.688	0.625	0.438	0.375	0.563	0.313	0.625	0.563	0.563	0.438	0.563	0.688	0.563	0.625	0.313	0.313	0.438	0.563	0.625	0.625	0.688
G29	0.625	0.563	0.375	0.625	0.5	0.563	0.563	0.563	0.375	0.25	0.5	0.75	0.5	0.438	0.688	0.563	0.563	0.375	0.563	0.375	0.625	0.563	0.438	0.5	0.313	0.313	0.438	0.688	0	0.563	0.5	0.5	0.5	0.563	0.5	0.563	0.938	0.5	0.563	0.375	0.438	0.563	0.625	0.563	0.375	0.375	0.5	0.625	0.438
G30	0.688	0.563	0.438	0.375	0.625	0.5	0.688	0.625	0.5	0.313	0.438	0.75	0.438	0.688	0.688	0.813	0.688	0.438	0.5	0.563	0.563	0.625	0.688	0.813	0.688	0.688	0.5	0.625	0.563	0	0.438	0.75	0.75	0.688	0.75	0.625	0.813	0.813	0.5	0.625	0.563	0.563	0.75	0.688	0.625	0.688	0.5	0.75	0.563
G31	0.5	0.438	0.313	0.375	0.625	0.563	0.375	0.5	0.563	0.563	0.375	0.563	0.25	0.563	0.313	0.563	0.563	0.375	0.438	0.625	0.438	0.438	0.625	0.563	0.688	0.563	0.313	0.438	0.5	0.438	0	0.625	0.625	0.563	0.688	0.563	0.688	0.625	0.563	0.5	0.438	0.5	0.563	0.563	0.563	0.5	0.563	0.75	0.438
G32	0.438	0.375	0.375	0.875	0.375	0.563	0.313	0.313	0.5	0.5	0.688	0.5	0.688	0.25	0.563	0.25	0.438	0.688	0.625	0.563	0.5	0.438	0.438	0.375	0.188	0.25	0.625	0.375	0.5	0.75	0.625	0	0.438	0.375	0.438	0.563	0.75	0.313	0.5	0.75	0.313	0.375	0.25	0.375	0.25	0.438	0.625	0.688	0.688
G33	0.438	0.438	0.563	0.625	0.375	0.5	0.313	0.438	0.5	0.563	0.5	0.5	0.75	0.313	0.563	0.313	0.375	0.438	0.563	0.563	0.75	0.438	0.313	0.188	0.313	0.313	0.625	0.563	0.5	0.75	0.625	0.438	0	0.313	0.5	0.313	0.625	0.313	0.313	0.563	0.563	0.625	0.5	0.5	0.313	0.5	0.563	0.563	0.625
G34	0.375	0.313	0.563	0.688	0.438	0.563	0.438	0.563	0.563	0.563	0.5	0.625	0.625	0.5	0.563	0.375	0.438	0.5	0.5	0.688	0.688	0.313	0.563	0.313	0.438	0.438	0.688	0.313	0.563	0.688	0.563	0.375	0.313	0	0.438	0.438	0.688	0.5	0.5	0.688	0.438	0.5	0.375	0.438	0.438	0.563	0.75	0.625	0.625
G35	0.5	0.625	0.5	0.813	0.25	0.438	0.625	0.625	0.688	0.688	0.563	0.5	0.563	0.375	0.688	0.438	0.5	0.625	0.625	0.563	0.563	0.5	0.375	0.5	0.313	0.5	0.625	0.625	0.5	0.75	0.688	0.438	0.5	0.438	0	0.438	0.563	0.563	0.438	0.688	0.563	0.625	0.563	0.563	0.5	0.625	0.75	0.5	0.438
G36	0.438	0.625	0.625	0.688	0.438	0.313	0.438	0.438	0.75	0.688	0.5	0.438	0.563	0.438	0.563	0.563	0.625	0.625	0.75	0.563	0.5	0.563	0.25	0.438	0.438	0.438	0.563	0.563	0.563	0.625	0.563	0.563	0.313	0.438	0.438	0	0.5	0.563	0.188	0.5	0.625	0.625	0.688	0.625	0.375	0.75	0.563	0.438	0.375
G37	0.563	0.688	0.813	0.563	0.625	0.5	0.563	0.563	0.875	1	0.563	0.375	0.688	0.625	0.438	0.563	0.5	0.688	0.688	0.75	0.625	0.5	0.563	0.625	0.813	0.688	0.688	0.563	0.938	0.813	0.688	0.75	0.625	0.688	0.563	0.5	0	0.563	0.5	0.625	0.875	0.75	0.625	0.625	0.625	0.75	0.75	0.563	0.688
G38	0.438	0.313	0.438	0.688	0.375	0.563	0.313	0.438	0.313	0.5	0.625	0.563	0.875	0.188	0.563	0.188	0.25	0.375	0.5	0.688	0.688	0.375	0.438	0.313	0.313	0.188	0.625	0.438	0.5	0.813	0.625	0.313	0.313	0.5	0.563	0.563	0.563	0	0.5	0.688	0.5	0.625	0.188	0.438	0.25	0.25	0.625	0.688	0.813
G39	0.438	0.563	0.5	0.563	0.313	0.313	0.375	0.375	0.688	0.625	0.313	0.25	0.563	0.313	0.563	0.438	0.5	0.5	0.625	0.5	0.563	0.5	0.25	0.438	0.375	0.375	0.563	0.563	0.563	0.5	0.563	0.5	0.313	0.5	0.438	0.188	0.5	0.5	0	0.438	0.625	0.625	0.625	0.563	0.313	0.688	0.563	0.438	0.438
G40	0.438	0.688	0.625	0.5	0.75	0.688	0.5	0.625	0.563	0.625	0.375	0.563	0.5	0.75	0.625	0.75	0.813	0.563	0.5	0.438	0.688	0.75	0.5	0.563	0.563	0.688	0.688	0.688	0.375	0.625	0.5	0.75	0.563	0.688	0.688	0.5	0.625	0.688	0.438	0	0.688	0.563	0.75	0.625	0.625	0.5	0.563	0.563	0.438
G41	0.625	0.5	0.125	0.688	0.375	0.75	0.563	0.563	0.438	0.438	0.563	0.625	0.5	0.375	0.75	0.375	0.563	0.438	0.438	0.563	0.438	0.5	0.688	0.5	0.5	0.438	0.438	0.563	0.438	0.563	0.438	0.313	0.563	0.438	0.563	0.625	0.875	0.5	0.625	0.688	0	0.125	0.313	0.625	0.5	0.438	0.5	0.75	0.563
G42	0.563	0.563	0.25	0.625	0.5	0.75	0.625	0.625	0.563	0.563	0.563	0.563	0.438	0.5	0.688	0.5	0.688	0.563	0.375	0.625	0.5	0.625	0.75	0.563	0.563	0.563	0.5	0.625	0.563	0.563	0.5	0.375	0.625	0.5	0.625	0.625	0.75	0.625	0.625	0.563	0.125	0	0.438	0.688	0.5	0.5	0.563	0.813	0.625
G43	0.438	0.25	0.375	0.75	0.375	0.688	0.375	0.5	0.375	0.563	0.688	0.625	0.75	0.375	0.625	0.25	0.375	0.438	0.438	0.75	0.688	0.375	0.625	0.438	0.438	0.375	0.688	0.313	0.625	0.75	0.563	0.25	0.5	0.375	0.563	0.688	0.625	0.188	0.625	0.75	0.313	0.438	0	0.438	0.438	0.375	0.75	0.688	0.813
G44	0.5	0.438	0.688	0.688	0.625	0.563	0.313	0.375	0.688	0.688	0.563	0.563	0.75	0.5	0.438	0.375	0.438	0.688	0.813	0.5	0.563	0.438	0.438	0.375	0.438	0.375	0.688	0.313	0.563	0.688	0.563	0.375	0.5	0.438	0.563	0.625	0.625	0.438	0.563	0.625	0.625	0.688	0.438	0	0.375	0.5	0.563	0.625	0.688
G45	0.5	0.313	0.438	0.688	0.375	0.375	0.313	0.313	0.563	0.438	0.5	0.438	0.688	0.188	0.5	0.313	0.313	0.5	0.688	0.563	0.625	0.375	0.313	0.313	0.25	0.063	0.438	0.438	0.375	0.625	0.563	0.25	0.313	0.438	0.5	0.375	0.625	0.25	0.313	0.625	0.5	0.5	0.438	0.375	0	0.438	0.563	0.688	0.688
G46	0.563	0.375	0.375	0.625	0.625	0.75	0.438	0.563	0.25	0.438	0.563	0.75	0.75	0.438	0.688	0.438	0.5	0.375	0.313	0.5	0.625	0.563	0.625	0.313	0.375	0.438	0.563	0.563	0.375	0.688	0.5	0.438	0.5	0.563	0.625	0.75	0.75	0.25	0.688	0.5	0.438	0.5	0.375	0.5	0.438	0	0.438	0.75	0.625
G47	0.75	0.625	0.5	0.563	0.75	0.625	0.5	0.438	0.625	0.5	0.625	0.625	0.688	0.563	0.688	0.688	0.625	0.625	0.688	0.25	0.563	0.688	0.563	0.438	0.563	0.563	0.563	0.625	0.5	0.5	0.563	0.625	0.563	0.75	0.75	0.563	0.75	0.625	0.563	0.563	0.5	0.563	0.75	0.563	0.563	0.438	0	0.563	0.438
G48	0.625	0.75	0.813	0.75	0.563	0.5	0.563	0.5	0.813	0.813	0.625	0.438	0.625	0.688	0.688	0.75	0.688	0.75	0.813	0.5	0.75	0.75	0.5	0.563	0.563	0.688	0.813	0.625	0.625	0.75	0.75	0.688	0.563	0.625	0.5	0.438	0.563	0.688	0.438	0.563	0.75	0.813	0.688	0.625	0.688	0.75	0.563	0	0.563
G49	0.625	0.813	0.5	0.625	0.563	0.5	0.625	0.625	0.688	0.625	0.438	0.563	0.375	0.625	0.688	0.688	0.75	0.563	0.625	0.313	0.375	0.688	0.5	0.625	0.563	0.688	0.5	0.688	0.438	0.563	0.438	0.688	0.625	0.625	0.438	0.375	0.688	0.813	0.438	0.438	0.563	0.625	0.813	0.688	0.688	0.625	0.438	0.563	0
G50	0.563	0.438	0.563	0.688	0.438	0.5	0.438	0.563	0.625	0.75	0.5	0.438	0.813	0.375	0.625	0.25	0.313	0.438	0.563	0.75	0.563	0.375	0.563	0.375	0.563	0.438	0.625	0.375	0.75	0.75	0.625	0.438	0.375	0.375	0.5	0.438	0.313	0.313	0.375	0.688	0.563	0.563	0.313	0.5	0.375	0.5	0.688	0.625	0.625
G51	0.5	0.438	0.5	0.625	0.188	0.5	0.563	0.688	0.438	0.625	0.5	0.563	0.688	0.375	0.75	0.313	0.313	0.313	0.438	0.688	0.75	0.5	0.563	0.5	0.438	0.438	0.688	0.563	0.625	0.75	0.688	0.5	0.375	0.438	0.438	0.563	0.563	0.25	0.5	0.75	0.5	0.625	0.25	0.625	0.5	0.5	0.813	0.563	0.75
G52	0.5	0.563	0.75	0.5	0.625	0.375	0.375	0.5	0.813	0.813	0.625	0.313	0.563	0.5	0.313	0.375	0.375	0.688	0.688	0.75	0.563	0.625	0.5	0.5	0.688	0.563	0.688	0.375	0.813	0.813	0.5	0.563	0.5	0.625	0.688	0.5	0.375	0.5	0.5	0.625	0.75	0.688	0.563	0.5	0.563	0.688	0.625	0.625	0.625
G53	0.438	0.438	0.375	0.688	0.25	0.5	0.5	0.5	0.563	0.563	0.5	0.438	0.625	0.25	0.625	0.375	0.5	0.5	0.438	0.563	0.625	0.438	0.438	0.313	0.188	0.375	0.563	0.625	0.438	0.625	0.625	0.375	0.375	0.375	0.25	0.438	0.75	0.438	0.25	0.563	0.5	0.563	0.5	0.563	0.375	0.438	0.625	0.5	0.5
G54	0.625	0.375	0.5	0.75	0.438	0.688	0.438	0.563	0.563	0.688	0.688	0.563	0.813	0.438	0.688	0.313	0.375	0.438	0.563	0.688	0.75	0.438	0.625	0.25	0.5	0.438	0.688	0.438	0.625	0.813	0.625	0.438	0.375	0.375	0.563	0.563	0.563	0.313	0.563	0.688	0.375	0.5	0.188	0.438	0.5	0.438	0.563	0.5	0.688
G55	0.688	0.563	0.438	0.688	0.313	0.5	0.438	0.313	0.688	0.625	0.625	0.375	0.75	0.188	0.5	0.188	0.313	0.563	0.75	0.563	0.5	0.313	0.438	0.375	0.438	0.25	0.438	0.563	0.563	0.75	0.688	0.313	0.375	0.5	0.5	0.5	0.5	0.375	0.375	0.813	0.438	0.563	0.438	0.438	0.313	0.625	0.563	0.625	0.625
G56	0.563	0.438	0.25	0.625	0.563	0.75	0.563	0.625	0.375	0.5	0.563	0.688	0.625	0.438	0.688	0.5	0.563	0.375	0.25	0.688	0.5	0.438	0.75	0.5	0.563	0.563	0.5	0.563	0.563	0.563	0.438	0.5	0.625	0.5	0.563	0.688	0.688	0.438	0.625	0.688	0.375	0.438	0.438	0.75	0.563	0.25	0.563	0.813	0.563
G57	0.5	0.438	0.5	0.625	0.438	0.438	0.375	0.375	0.688	0.688	0.563	0.313	0.688	0.313	0.563	0.438	0.438	0.5	0.563	0.625	0.5	0.438	0.375	0.375	0.5	0.375	0.563	0.438	0.688	0.625	0.563	0.5	0.438	0.5	0.5	0.313	0.375	0.375	0.25	0.688	0.625	0.688	0.5	0.563	0.375	0.5	0.5	0.5	0.5
G58	0.438	0.625	0.375	0.438	0.5	0.625	0.5	0.625	0.438	0.563	0.25	0.563	0.5	0.5	0.625	0.5	0.625	0.375	0.375	0.375	0.5	0.563	0.563	0.5	0.438	0.625	0.563	0.625	0.438	0.5	0.375	0.625	0.5	0.563	0.5	0.563	0.75	0.563	0.375	0.313	0.5	0.563	0.625	0.563	0.625	0.375	0.438	0.625	0.313
G59	0.5	0.313	0.5	0.625	0.5	0.563	0.438	0.563	0.563	0.625	0.563	0.563	0.75	0.375	0.5	0.375	0.313	0.375	0.5	0.75	0.688	0.25	0.563	0.313	0.438	0.375	0.563	0.375	0.563	0.688	0.5	0.5	0.438	0.375	0.375	0.563	0.5	0.313	0.5	0.688	0.625	0.688	0.375	0.375	0.375	0.375	0.625	0.625	0.625
G60	0.688	0.438	0.438	0.5	0.625	0.625	0.625	0.75	0.5	0.563	0.438	0.688	0.625	0.5	0.625	0.5	0.438	0.25	0.375	0.75	0.5	0.438	0.625	0.5	0.688	0.5	0.375	0.563	0.5	0.625	0.375	0.688	0.563	0.5	0.563	0.625	0.5	0.438	0.625	0.625	0.563	0.625	0.563	0.688	0.5	0.313	0.625	0.813	0.563
G61	0.438	0.438	0.688	0.375	0.563	0.375	0.5	0.5	0.688	0.625	0.438	0.625	0.688	0.563	0.438	0.563	0.438	0.5	0.625	0.625	0.688	0.313	0.563	0.5	0.5	0.563	0.625	0.375	0.625	0.438	0.563	0.688	0.5	0.438	0.5	0.438	0.438	0.563	0.375	0.563	0.813	0.813	0.625	0.438	0.5	0.625	0.563	0.563	0.563
G62	0.375	0.438	0.563	0.625	0.5	0.5	0.25	0.25	0.688	0.625	0.625	0.25	0.625	0.313	0.438	0.438	0.5	0.688	0.625	0.5	0.625	0.563	0.25	0.313	0.375	0.25	0.625	0.5	0.563	0.75	0.625	0.375	0.375	0.563	0.625	0.375	0.5	0.375	0.313	0.5	0.625	0.563	0.563	0.438	0.25	0.5	0.5	0.625	0.625
G63	0.563	0.563	0.5	0.688	0.313	0.25	0.313	0.313	0.75	0.688	0.375	0.188	0.563	0.25	0.5	0.313	0.313	0.625	0.75	0.438	0.5	0.5	0.313	0.375	0.438	0.313	0.563	0.5	0.625	0.625	0.563	0.375	0.375	0.563	0.438	0.313	0.375	0.438	0.188	0.625	0.563	0.563	0.563	0.438	0.25	0.625	0.5	0.5	0.5
G64	0.438	0.438	0.5	0.625	0.5	0.5	0.313	0.438	0.5	0.688	0.563	0.5	0.75	0.313	0.438	0.313	0.375	0.5	0.5	0.563	0.625	0.438	0.5	0.313	0.375	0.438	0.688	0.438	0.625	0.688	0.5	0.438	0.438	0.563	0.5	0.563	0.5	0.25	0.438	0.625	0.625	0.688	0.375	0.375	0.438	0.313	0.438	0.563	0.563
G65	0.5	0.688	0.75	0.625	0.563	0.438	0.688	0.688	0.813	0.75	0.625	0.5	0.5	0.625	0.563	0.688	0.625	0.625	0.625	0.625	0.688	0.625	0.563	0.688	0.563	0.625	0.75	0.563	0.563	0.688	0.688	0.688	0.688	0.563	0.438	0.5	0.5	0.688	0.5	0.563	0.813	0.75	0.688	0.625	0.625	0.75	0.688	0.438	0.375
G66	0.625	0.375	0.5	0.625	0.313	0.375	0.438	0.563	0.5	0.563	0.438	0.438	0.688	0.25	0.5	0.188	0.063	0.313	0.563	0.688	0.688	0.313	0.563	0.375	0.5	0.25	0.563	0.438	0.563	0.75	0.563	0.438	0.375	0.438	0.5	0.625	0.438	0.188	0.5	0.813	0.563	0.688	0.313	0.438	0.313	0.438	0.688	0.625	0.75
G67	0.563	0.5	0.563	0.813	0.438	0.438	0.313	0.313	0.563	0.563	0.625	0.375	0.688	0.375	0.625	0.438	0.375	0.625	0.75	0.375	0.688	0.563	0.375	0.375	0.375	0.313	0.75	0.438	0.5	0.75	0.688	0.375	0.5	0.625	0.5	0.5	0.5	0.313	0.438	0.625	0.563	0.688	0.375	0.375	0.375	0.438	0.438	0.375	0.563
G68	0.688	0.563	0.313	0.75	0.438	0.688	0.625	0.625	0.563	0.563	0.563	0.625	0.5	0.5	0.813	0.563	0.625	0.563	0.563	0.438	0.5	0.688	0.625	0.563	0.438	0.5	0.438	0.688	0.313	0.688	0.5	0.438	0.625	0.688	0.438	0.688	0.813	0.563	0.688	0.5	0.313	0.375	0.5	0.625	0.5	0.375	0.563	0.625	0.5
G69	0.625	0.563	0.625	0.813	0.5	0.375	0.375	0.375	0.688	0.688	0.563	0.375	0.688	0.438	0.625	0.5	0.438	0.688	0.75	0.438	0.688	0.625	0.438	0.313	0.438	0.438	0.75	0.5	0.625	0.688	0.688	0.438	0.438	0.563	0.5	0.375	0.438	0.438	0.375	0.625	0.563	0.563	0.5	0.438	0.375	0.5	0.375	0.313	0.563
G70	0.563	0.563	0.25	0.563	0.438	0.563	0.563	0.563	0.25	0.313	0.5	0.688	0.5	0.375	0.688	0.5	0.563	0.313	0.25	0.5	0.563	0.563	0.563	0.563	0.375	0.5	0.5	0.688	0.375	0.438	0.5	0.438	0.438	0.563	0.5	0.625	0.813	0.438	0.5	0.625	0.375	0.438	0.5	0.75	0.5	0.313	0.5	0.688	0.5
G71	0.438	0.375	0.313	0.625	0.25	0.563	0.375	0.5	0.5	0.625	0.438	0.375	0.75	0.125	0.5	0.125	0.25	0.375	0.5	0.75	0.563	0.25	0.5	0.313	0.375	0.25	0.5	0.5	0.563	0.75	0.5	0.375	0.313	0.438	0.438	0.5	0.563	0.188	0.313	0.625	0.438	0.563	0.313	0.5	0.313	0.438	0.688	0.688	0.688
G72	0.438	0.375	0.563	0.625	0.563	0.5	0.25	0.375	0.625	0.625	0.5	0.5	0.688	0.375	0.375	0.375	0.375	0.563	0.688	0.5	0.688	0.375	0.438	0.188	0.375	0.313	0.625	0.375	0.5	0.688	0.438	0.438	0.313	0.375	0.563	0.438	0.625	0.375	0.438	0.563	0.563	0.625	0.5	0.25	0.313	0.438	0.375	0.563	0.563
G73	0.438	0.313	0.563	0.75	0.563	0.625	0.313	0.438	0.5	0.625	0.625	0.563	0.875	0.438	0.625	0.438	0.438	0.5	0.563	0.625	0.75	0.375	0.5	0.25	0.375	0.375	0.688	0.375	0.563	0.75	0.625	0.438	0.375	0.438	0.5	0.438	0.438	0.25	0.438	0.5	0.625	0.625	0.313	0.438	0.313	0.313	0.563	0.563	0.625
G74	0.375	0.438	0.375	0.625	0.188	0.438	0.5	0.5	0.563	0.563	0.5	0.438	0.625	0.188	0.625	0.313	0.438	0.438	0.438	0.625	0.5	0.375	0.375	0.375	0.25	0.313	0.5	0.563	0.5	0.625	0.625	0.375	0.313	0.313	0.25	0.313	0.625	0.375	0.25	0.688	0.5	0.563	0.5	0.625	0.313	0.5	0.688	0.625	0.5
G75	0.625	0.438	0.375	0.75	0.375	0.5	0.375	0.375	0.5	0.5	0.688	0.438	0.75	0.188	0.563	0.313	0.313	0.438	0.563	0.563	0.688	0.375	0.438	0.25	0.313	0.25	0.563	0.563	0.438	0.688	0.625	0.375	0.375	0.563	0.438	0.5	0.563	0.25	0.375	0.688	0.5	0.625	0.375	0.5	0.313	0.375	0.438	0.5	0.563
G76	0.5	0.438	0.438	0.563	0.563	0.75	0.438	0.563	0.375	0.438	0.375	0.625	0.625	0.563	0.75	0.563	0.625	0.375	0.375	0.375	0.688	0.563	0.5	0.313	0.375	0.5	0.563	0.625	0.313	0.625	0.5	0.563	0.375	0.438	0.563	0.563	0.813	0.5	0.438	0.25	0.5	0.563	0.563	0.563	0.5	0.25	0.5	0.625	0.438
G77	0.375	0.375	0.5	0.438	0.438	0.375	0.188	0.313	0.625	0.625	0.375	0.313	0.563	0.25	0.25	0.25	0.25	0.438	0.625	0.625	0.563	0.313	0.375	0.313	0.438	0.25	0.5	0.313	0.563	0.625	0.313	0.438	0.313	0.438	0.563	0.438	0.5	0.313	0.313	0.625	0.625	0.688	0.5	0.313	0.25	0.5	0.563	0.625	0.625
G78	0.5	0.5	0.375	0.563	0.5	0.688	0.375	0.5	0.25	0.313	0.438	0.688	0.625	0.438	0.688	0.438	0.5	0.313	0.438	0.313	0.688	0.5	0.438	0.313	0.313	0.375	0.563	0.625	0.188	0.625	0.5	0.5	0.313	0.5	0.563	0.563	0.813	0.375	0.5	0.313	0.438	0.563	0.5	0.5	0.438	0.25	0.438	0.688	0.438
G79	0.375	0.5	0.563	0.563	0.438	0.375	0.25	0.375	0.563	0.625	0.375	0.438	0.625	0.375	0.438	0.375	0.438	0.5	0.563	0.438	0.688	0.438	0.313	0.25	0.313	0.438	0.688	0.5	0.5	0.563	0.5	0.5	0.25	0.438	0.438	0.313	0.5	0.438	0.188	0.375	0.688	0.688	0.563	0.375	0.375	0.5	0.5	0.5	0.438
G80	0.5	0.438	0.563	0.563	0.5	0.5	0.313	0.438	0.625	0.75	0.438	0.313	0.75	0.375	0.5	0.375	0.375	0.438	0.563	0.625	0.625	0.438	0.438	0.375	0.563	0.438	0.625	0.438	0.75	0.688	0.5	0.563	0.375	0.563	0.625	0.438	0.375	0.313	0.25	0.563	0.688	0.75	0.438	0.5	0.438	0.5	0.5	0.5	0.563
G81	0.375	0.563	0.563	0.438	0.5	0.563	0.375	0.375	0.688	0.813	0.563	0.375	0.688	0.313	0.25	0.313	0.438	0.625	0.563	0.625	0.563	0.375	0.5	0.438	0.5	0.438	0.563	0.563	0.75	0.75	0.563	0.5	0.438	0.625	0.625	0.563	0.375	0.375	0.438	0.625	0.688	0.625	0.563	0.438	0.438	0.563	0.563	0.75	0.688
G82	0.438	0.25	0.563	0.563	0.438	0.5	0.438	0.563	0.438	0.375	0.5	0.625	0.75	0.438	0.625	0.438	0.313	0.375	0.563	0.625	0.875	0.375	0.5	0.375	0.313	0.313	0.688	0.375	0.375	0.625	0.625	0.5	0.375	0.375	0.5	0.563	0.75	0.313	0.438	0.5	0.625	0.75	0.375	0.438	0.375	0.438	0.625	0.563	0.688
G83	0.563	0.313	0.563	0.688	0.375	0.438	0.375	0.5	0.438	0.5	0.5	0.5	0.75	0.313	0.563	0.25	0.125	0.375	0.625	0.625	0.75	0.375	0.5	0.375	0.438	0.188	0.625	0.375	0.5	0.813	0.625	0.375	0.375	0.438	0.563	0.625	0.5	0.125	0.563	0.75	0.563	0.688	0.25	0.375	0.25	0.375	0.688	0.625	0.813
G84	0.563	0.563	0.75	0.625	0.5	0.375	0.563	0.688	0.688	0.75	0.375	0.5	0.563	0.625	0.563	0.563	0.438	0.5	0.625	0.563	0.75	0.563	0.563	0.563	0.563	0.625	0.75	0.5	0.563	0.688	0.563	0.688	0.563	0.5	0.438	0.563	0.5	0.563	0.438	0.5	0.813	0.875	0.563	0.5	0.625	0.625	0.688	0.313	0.5
G85	0.5	0.688	0.5	0.5	0.625	0.625	0.625	0.75	0.438	0.625	0.438	0.75	0.563	0.625	0.688	0.625	0.688	0.375	0.375	0.5	0.5	0.625	0.625	0.625	0.563	0.75	0.625	0.625	0.438	0.563	0.438	0.75	0.625	0.625	0.5	0.563	0.625	0.563	0.563	0.375	0.625	0.688	0.625	0.688	0.75	0.375	0.5	0.563	0.313
G86	0.625	0.563	0.5	0.438	0.625	0.5	0.625	0.625	0.563	0.375	0.375	0.625	0.5	0.625	0.75	0.75	0.625	0.438	0.563	0.375	0.625	0.688	0.563	0.563	0.5	0.563	0.563	0.563	0.375	0.375	0.5	0.688	0.563	0.563	0.625	0.5	0.875	0.688	0.438	0.438	0.5	0.563	0.75	0.625	0.563	0.5	0.25	0.5	0.375
G87	0.625	0.75	0.688	0.438	0.75	0.563	0.688	0.813	0.563	0.625	0.438	0.688	0.438	0.75	0.563	0.625	0.625	0.438	0.438	0.5	0.625	0.75	0.688	0.688	0.688	0.75	0.688	0.625	0.438	0.625	0.5	0.75	0.688	0.625	0.688	0.75	0.625	0.688	0.688	0.375	0.688	0.625	0.688	0.563	0.75	0.5	0.563	0.625	0.438
G88	0.688	0.813	0.938	0.75	0.75	0.625	0.75	0.688	0.938	0.813	0.813	0.563	0.75	0.813	0.75	0.875	0.813	0.938	0.875	0.563	0.875	0.875	0.563	0.75	0.688	0.813	0.938	0.75	0.813	0.75	0.938	0.813	0.75	0.813	0.625	0.625	0.625	0.875	0.563	0.625	0.938	0.875	0.875	0.75	0.813	0.938	0.563	0.5	0.563
G89	0.875	0.875	0.688	0.625	0.688	0.5	0.813	0.75	0.563	0.5	0.5	0.75	0.5	0.75	0.75	0.813	0.688	0.563	0.688	0.375	0.563	0.813	0.688	0.813	0.688	0.75	0.625	0.813	0.5	0.375	0.625	0.813	0.813	0.813	0.625	0.75	0.75	0.813	0.688	0.688	0.75	0.813	0.875	0.625	0.75	0.625	0.5	0.563	0.438
G90	0.625	0.625	0.688	0.563	0.563	0.375	0.563	0.438	0.688	0.625	0.625	0.625	0.625	0.5	0.438	0.625	0.563	0.563	0.688	0.5	0.688	0.5	0.438	0.563	0.438	0.5	0.563	0.625	0.438	0.563	0.625	0.625	0.563	0.625	0.5	0.5	0.563	0.563	0.438	0.625	0.813	0.875	0.688	0.5	0.5	0.625	0.5	0.375	0.5
[truncated: 41 more columns]

## Sheet: GD matrix agronomic traits
	G1	G2	G3	G4	G5	G6	G7	G8	G9	G10	G11	G12	G13	G14	G15	G16	G17	G18	G19	G20	G21	G22	G23	G24	G25	G26	G27	G28	G29	G30	G31	G32	G33	G34	G35	G36	G37	G38	G39	G40	G41	G42	G43	G44	G45	G46	G47	G48	G49
G1	0	0.141	0.153	0.18	0.234	0.124	0.093	0.158	0.128	0.224	0.131	0.136	0.18	0.274	0.447	0.284	0.106	0.145	0.154	0.191	0.236	0.135	0.24	0.179	0.179	0.144	0.201	0.229	0.133	0.204	0.166	0.44	0.233	0.229	0.206	0.29	0.159	0.147	0.157	0.681	0.486	0.17	0.17	0.235	0.103	0.197	0.312	0.2	0.237
G2	0.141	0	0.265	0.234	0.228	0.094	0.069	0.17	0.043	0.147	0.111	0.154	0.221	0.303	0.401	0.269	0.111	0.132	0.124	0.259	0.25	0.182	0.202	0.083	0.113	0.238	0.198	0.303	0.132	0.117	0.225	0.554	0.309	0.302	0.25	0.409	0.183	0.243	0.24	0.697	0.548	0.229	0.186	0.293	0.14	0.109	0.343	0.281	0.136
G3	0.153	0.265	0	0.119	0.293	0.224	0.229	0.184	0.247	0.296	0.232	0.156	0.155	0.337	0.537	0.286	0.192	0.203	0.222	0.131	0.3	0.157	0.332	0.308	0.297	0.137	0.25	0.143	0.208	0.327	0.136	0.316	0.118	0.131	0.164	0.213	0.167	0.089	0.122	0.641	0.394	0.156	0.215	0.167	0.185	0.339	0.289	0.204	0.36
G4	0.18	0.234	0.119	0	0.246	0.189	0.222	0.127	0.217	0.223	0.212	0.101	0.097	0.317	0.549	0.195	0.153	0.15	0.154	0.073	0.324	0.113	0.327	0.282	0.251	0.181	0.217	0.102	0.158	0.277	0.095	0.374	0.094	0.098	0.112	0.274	0.092	0.095	0.092	0.609	0.368	0.103	0.174	0.121	0.177	0.325	0.222	0.217	0.309
G5	0.234	0.228	0.293	0.246	0	0.164	0.224	0.156	0.192	0.169	0.286	0.209	0.183	0.36	0.443	0.19	0.226	0.179	0.181	0.216	0.252	0.26	0.236	0.2	0.244	0.203	0.169	0.29	0.174	0.193	0.286	0.499	0.279	0.268	0.207	0.399	0.172	0.272	0.25	0.519	0.424	0.249	0.138	0.254	0.15	0.27	0.265	0.209	0.232
G6	0.124	0.094	0.224	0.189	0.164	0	0.097	0.101	0.075	0.123	0.132	0.126	0.162	0.294	0.416	0.219	0.093	0.089	0.08	0.194	0.234	0.158	0.201	0.108	0.142	0.178	0.141	0.245	0.072	0.126	0.2	0.499	0.251	0.243	0.177	0.367	0.128	0.202	0.191	0.632	0.481	0.187	0.103	0.23	0.098	0.165	0.289	0.226	0.167
G7	0.093	0.069	0.229	0.222	0.224	0.097	0	0.174	0.067	0.191	0.116	0.145	0.216	0.274	0.42	0.284	0.104	0.151	0.135	0.243	0.241	0.163	0.221	0.109	0.129	0.2	0.214	0.286	0.136	0.147	0.2	0.508	0.291	0.284	0.239	0.353	0.177	0.207	0.211	0.695	0.528	0.206	0.183	0.269	0.112	0.129	0.325	0.232	0.171
G8	0.158	0.17	0.184	0.127	0.156	0.101	0.174	0	0.145	0.126	0.192	0.095	0.076	0.342	0.444	0.169	0.135	0.067	0.109	0.118	0.235	0.162	0.224	0.188	0.214	0.146	0.116	0.189	0.098	0.2	0.185	0.451	0.171	0.173	0.114	0.349	0.08	0.178	0.164	0.577	0.417	0.171	0.091	0.183	0.111	0.247	0.264	0.223	0.241
G9	0.128	0.043	0.247	0.217	0.192	0.075	0.067	0.145	0	0.134	0.13	0.137	0.192	0.305	0.396	0.24	0.109	0.111	0.109	0.235	0.229	0.176	0.182	0.081	0.123	0.209	0.17	0.285	0.113	0.116	0.217	0.528	0.286	0.277	0.224	0.393	0.155	0.228	0.223	0.658	0.516	0.213	0.156	0.271	0.104	0.13	0.319	0.25	0.139
G10	0.224	0.147	0.296	0.223	0.169	0.123	0.191	0.126	0.134	0	0.203	0.167	0.179	0.362	0.417	0.183	0.167	0.104	0.124	0.226	0.268	0.221	0.21	0.148	0.181	0.255	0.142	0.287	0.129	0.138	0.26	0.568	0.283	0.279	0.217	0.453	0.161	0.274	0.254	0.609	0.5	0.244	0.152	0.282	0.173	0.207	0.317	0.308	0.17
G11	0.131	0.111	0.232	0.212	0.286	0.132	0.116	0.192	0.13	0.203	0	0.169	0.231	0.249	0.477	0.29	0.076	0.154	0.131	0.244	0.316	0.127	0.277	0.177	0.118	0.254	0.229	0.257	0.129	0.171	0.179	0.523	0.288	0.277	0.243	0.369	0.192	0.201	0.198	0.737	0.54	0.187	0.199	0.273	0.188	0.18	0.332	0.289	0.188
G12	0.136	0.154	0.156	0.101	0.209	0.126	0.145	0.095	0.137	0.167	0.169	0	0.115	0.317	0.473	0.211	0.112	0.11	0.117	0.135	0.258	0.123	0.261	0.197	0.202	0.162	0.194	0.195	0.131	0.216	0.128	0.44	0.174	0.182	0.15	0.313	0.091	0.139	0.146	0.631	0.439	0.15	0.161	0.18	0.114	0.24	0.267	0.22	0.25
G13	0.18	0.221	0.155	0.097	0.183	0.162	0.216	0.076	0.192	0.179	0.231	0.115	0	0.361	0.48	0.149	0.171	0.106	0.149	0.084	0.261	0.169	0.255	0.248	0.256	0.144	0.137	0.151	0.137	0.253	0.176	0.398	0.116	0.114	0.088	0.328	0.07	0.161	0.148	0.541	0.361	0.157	0.118	0.156	0.136	0.305	0.242	0.21	0.288
G14	0.274	0.303	0.337	0.317	0.36	0.294	0.274	0.342	0.305	0.362	0.249	0.317	0.361	0	0.675	0.381	0.236	0.332	0.262	0.331	0.489	0.219	0.466	0.341	0.215	0.37	0.392	0.317	0.267	0.275	0.248	0.526	0.386	0.361	0.351	0.326	0.308	0.259	0.242	0.801	0.54	0.225	0.319	0.32	0.323	0.343	0.293	0.292	0.285
G15	0.447	0.401	0.537	0.549	0.443	0.416	0.42	0.444	0.396	0.417	0.477	0.473	0.48	0.675	0	0.534	0.486	0.426	0.483	0.543	0.26	0.551	0.242	0.349	0.492	0.441	0.388	0.61	0.465	0.44	0.582	0.774	0.568	0.577	0.52	0.698	0.495	0.572	0.576	0.735	0.775	0.583	0.452	0.598	0.408	0.356	0.67	0.552	0.453
G16	0.284	0.269	0.286	0.195	0.19	0.219	0.284	0.169	0.24	0.183	0.29	0.211	0.149	0.381	0.534	0	0.234	0.175	0.172	0.194	0.358	0.235	0.306	0.29	0.27	0.272	0.184	0.221	0.183	0.256	0.25	0.469	0.226	0.196	0.155	0.423	0.135	0.261	0.231	0.484	0.338	0.208	0.159	0.203	0.225	0.359	0.198	0.265	0.272
G17	0.106	0.111	0.192	0.153	0.226	0.093	0.104	0.135	0.109	0.167	0.076	0.112	0.171	0.236	0.486	0.234	0	0.111	0.073	0.18	0.296	0.077	0.269	0.17	0.114	0.206	0.195	0.206	0.076	0.154	0.132	0.479	0.233	0.222	0.186	0.327	0.126	0.149	0.139	0.682	0.48	0.129	0.149	0.213	0.139	0.197	0.27	0.232	0.184
G18	0.145	0.132	0.203	0.15	0.179	0.089	0.151	0.067	0.111	0.104	0.154	0.11	0.106	0.332	0.426	0.175	0.111	0	0.091	0.158	0.239	0.154	0.198	0.164	0.176	0.18	0.099	0.21	0.073	0.168	0.191	0.484	0.206	0.2	0.151	0.379	0.096	0.194	0.179	0.604	0.451	0.176	0.1	0.221	0.115	0.216	0.286	0.25	0.201
G19	0.154	0.124	0.222	0.154	0.181	0.08	0.135	0.109	0.109	0.124	0.131	0.117	0.149	0.262	0.483	0.172	0.073	0.091	0	0.173	0.3	0.114	0.257	0.166	0.124	0.215	0.166	0.206	0.054	0.134	0.159	0.485	0.231	0.212	0.157	0.358	0.093	0.179	0.157	0.627	0.445	0.136	0.11	0.195	0.137	0.217	0.233	0.225	0.163
G20	0.191	0.259	0.131	0.073	0.216	0.194	0.243	0.118	0.235	0.226	0.244	0.135	0.084	0.331	0.543	0.194	0.18	0.158	0.173	0	0.309	0.153	0.323	0.29	0.273	0.154	0.199	0.101	0.162	0.283	0.148	0.363	0.083	0.093	0.101	0.27	0.107	0.118	0.102	0.575	0.347	0.13	0.155	0.126	0.176	0.338	0.222	0.201	0.323
G21	0.236	0.25	0.3	0.324	0.252	0.234	0.241	0.235	0.229	0.268	0.316	0.258	0.261	0.489	0.26	0.358	0.296	0.239	0.3	0.309	0	0.344	0.138	0.215	0.34	0.193	0.219	0.386	0.278	0.304	0.363	0.54	0.336	0.352	0.308	0.451	0.284	0.338	0.348	0.622	0.564	0.366	0.261	0.373	0.187	0.246	0.459	0.323	0.338
G22	0.135	0.182	0.157	0.113	0.26	0.158	0.163	0.162	0.176	0.221	0.127	0.123	0.169	0.219	0.551	0.235	0.077	0.154	0.114	0.153	0.344	0	0.328	0.243	0.167	0.215	0.236	0.153	0.122	0.219	0.064	0.425	0.196	0.18	0.172	0.275	0.124	0.093	0.083	0.68	0.436	0.068	0.178	0.17	0.176	0.27	0.231	0.216	0.244
G23	0.24	0.202	0.332	0.327	0.236	0.201	0.221	0.224	0.182	0.21	0.277	0.261	0.255	0.466	0.242	0.306	0.269	0.198	0.257	0.323	0.138	0.328	0	0.168	0.285	0.247	0.161	0.384	0.236	0.24	0.363	0.584	0.356	0.354	0.299	0.503	0.263	0.353	0.35	0.607	0.565	0.352	0.224	0.377	0.189	0.21	0.438	0.341	0.258
G24	0.179	0.083	0.308	0.282	0.2	0.108	0.109	0.188	0.081	0.148	0.177	0.197	0.248	0.341	0.349	0.29	0.17	0.164	0.166	0.29	0.215	0.243	0.168	0	0.157	0.244	0.196	0.349	0.164	0.113	0.285	0.587	0.346	0.342	0.278	0.443	0.22	0.292	0.286	0.68	0.572	0.281	0.194	0.33	0.149	0.081	0.375	0.294	0.142
G25	0.179	0.113	0.297	0.251	0.244	0.142	0.129	0.214	0.123	0.181	0.118	0.202	0.256	0.215	0.492	0.27	0.114	0.176	0.124	0.273	0.34	0.167	0.285	0.157	0	0.291	0.242	0.299	0.134	0.087	0.221	0.567	0.335	0.316	0.275	0.405	0.203	0.245	0.228	0.722	0.545	0.205	0.205	0.299	0.197	0.168	0.307	0.283	0.092
G26	0.144	0.238	0.137	0.181	0.203	0.178	0.2	0.146	0.209	0.255	0.254	0.162	0.144	0.37	0.441	0.272	0.206	0.18	0.215	0.154	0.193	0.215	0.247	0.244	0.291	0	0.191	0.22	0.192	0.285	0.219	0.369	0.178	0.189	0.164	0.275	0.165	0.174	0.185	0.581	0.411	0.214	0.166	0.203	0.114	0.288	0.308	0.169	0.327
G27	0.201	0.198	0.25	0.217	0.169	0.141	0.214	0.116	0.17	0.142	0.229	0.194	0.137	0.392	0.388	0.184	0.195	0.099	0.166	0.199	0.219	0.236	0.161	0.196	0.242	0.191	0	0.251	0.133	0.208	0.272	0.496	0.239	0.229	0.173	0.426	0.155	0.259	0.24	0.545	0.444	0.242	0.097	0.262	0.152	0.256	0.321	0.272	0.24
G28	0.229	0.303	0.143	0.102	0.29	0.245	0.286	0.189	0.285	0.287	0.257	0.195	0.151	0.317	0.61	0.221	0.206	0.21	0.206	0.101	0.386	0.153	0.384	0.349	0.299	0.22	0.251	0	0.198	0.328	0.139	0.327	0.1	0.073	0.124	0.259	0.153	0.12	0.099	0.601	0.319	0.113	0.198	0.112	0.242	0.392	0.205	0.229	0.359
G29	0.133	0.132	0.208	0.158	0.174	0.072	0.136	0.098	0.113	0.129	0.129	0.131	0.137	0.267	0.465	0.183	0.076	0.073	0.054	0.162	0.278	0.122	0.236	0.164	0.134	0.192	0.133	0.198	0	0.137	0.173	0.477	0.223	0.205	0.154	0.353	0.1	0.175	0.15	0.622	0.446	0.141	0.082	0.205	0.125	0.213	0.251	0.22	0.173
G30	0.204	0.117	0.327	0.277	0.193	0.126	0.147	0.2	0.116	0.138	0.171	0.216	0.253	0.275	0.44	0.256	0.154	0.168	0.134	0.283	0.304	0.219	0.24	0.113	0.087	0.285	0.208	0.328	0.137	0	0.271	0.594	0.351	0.335	0.277	0.444	0.21	0.285	0.264	0.681	0.55	0.247	0.184	0.318	0.186	0.146	0.324	0.291	0.059
G31	0.166	0.225	0.136	0.095	0.286	0.2	0.2	0.185	0.217	0.26	0.179	0.128	0.176	0.248	0.582	0.25	0.132	0.191	0.159	0.148	0.363	0.064	0.363	0.285	0.221	0.219	0.272	0.139	0.173	0.271	0	0.385	0.171	0.161	0.173	0.24	0.138	0.068	0.081	0.677	0.411	0.075	0.213	0.145	0.198	0.314	0.223	0.213	0.296
G32	0.44	0.554	0.316	0.374	0.499	0.499	0.508	0.451	0.528	0.568	0.523	0.44	0.398	0.526	0.774	0.469	0.479	0.484	0.485	0.363	0.54	0.425	0.584	0.587	0.567	0.369	0.496	0.327	0.477	0.594	0.385	0	0.314	0.306	0.365	0.264	0.413	0.345	0.36	0.612	0.287	0.381	0.448	0.315	0.446	0.629	0.383	0.335	0.622
G33	0.233	0.309	0.118	0.094	0.279	0.251	0.291	0.171	0.286	0.283	0.288	0.174	0.116	0.386	0.568	0.226	0.233	0.206	0.231	0.083	0.336	0.196	0.356	0.346	0.335	0.178	0.239	0.1	0.223	0.351	0.171	0.314	0	0.06	0.118	0.27	0.153	0.143	0.145	0.565	0.318	0.17	0.209	0.132	0.223	0.393	0.252	0.235	0.386
G34	0.229	0.302	0.131	0.098	0.268	0.243	0.284	0.173	0.277	0.279	0.277	0.182	0.114	0.361	0.577	0.196	0.222	0.2	0.212	0.093	0.352	0.18	0.354	0.342	0.316	0.189	0.229	0.073	0.205	0.335	0.161	0.306	0.06	0	0.095	0.272	0.134	0.138	0.128	0.547	0.288	0.141	0.187	0.103	0.219	0.393	0.21	0.211	0.365
G35	0.206	0.25	0.164	0.112	0.207	0.177	0.239	0.114	0.224	0.217	0.243	0.15	0.088	0.351	0.52	0.155	0.186	0.151	0.157	0.101	0.308	0.172	0.299	0.278	0.275	0.164	0.173	0.124	0.154	0.277	0.173	0.365	0.118	0.095	0	0.31	0.092	0.16	0.144	0.529	0.321	0.147	0.117	0.097	0.174	0.338	0.204	0.195	0.31
G36	0.29	0.409	0.213	0.274	0.399	0.367	0.353	0.349	0.393	0.453	0.369	0.313	0.328	0.326	0.698	0.423	0.327	0.379	0.358	0.27	0.451	0.275	0.503	0.443	0.405	0.275	0.426	0.259	0.353	0.444	0.24	0.264	0.27	0.272	0.31	0	0.318	0.197	0.222	0.724	0.414	0.253	0.359	0.249	0.328	0.464	0.318	0.229	0.477
G37	0.159	0.183	0.167	0.092	0.172	0.128	0.177	0.08	0.155	0.161	0.192	0.091	0.07	0.308	0.495	0.135	0.126	0.096	0.093	0.107	0.284	0.124	0.263	0.22	0.203	0.165	0.155	0.153	0.1	0.21	0.138	0.413	0.153	0.134	0.092	0.318	0	0.141	0.124	0.567	0.372	0.114	0.103	0.136	0.12	0.277	0.202	0.185	0.24
G38	0.147	0.243	0.089	0.095	0.272	0.202	0.207	0.178	0.228	0.274	0.201	0.139	0.161	0.259	0.572	0.261	0.149	0.194	0.179	0.118	0.338	0.093	0.353	0.292	0.245	0.174	0.259	0.12	0.175	0.285	0.068	0.345	0.143	0.138	0.16	0.197	0.141	0	0.049	0.657	0.391	0.084	0.201	0.137	0.183	0.322	0.23	0.179	0.317
G39	0.157	0.24	0.122	0.092	0.25	0.191	0.211	0.164	0.223	0.254	0.198	0.146	0.148	0.242	0.576	0.231	0.139	0.179	0.157	0.102	0.348	0.083	0.35	0.286	0.228	0.185	0.24	0.099	0.15	0.264	0.081	0.36	0.145	0.128	0.144	0.222	0.124	0.049	0	0.639	0.375	0.051	0.175	0.126	0.183	0.321	0.199	0.175	0.297
G40	0.681	0.697	0.641	0.609	0.519	0.632	0.695	0.577	0.658	0.609	0.737	0.631	0.541	0.801	0.735	0.484	0.682	0.604	0.627	0.575	0.622	0.68	0.607	0.68	0.722	0.581	0.545	0.601	0.622	0.681	0.677	0.612	0.565	0.547	0.529	0.724	0.567	0.657	0.639	0	0.403	0.637	0.551	0.561	0.599	0.757	0.55	0.569	0.698
G41	0.486	0.548	0.394	0.368	0.424	0.481	0.528	0.417	0.516	0.5	0.54	0.439	0.361	0.54	0.775	0.338	0.48	0.451	0.445	0.347	0.564	0.436	0.565	0.572	0.545	0.411	0.444	0.319	0.446	0.55	0.411	0.287	0.318	0.288	0.321	0.414	0.372	0.391	0.375	0.403	0	0.374	0.398	0.289	0.448	0.637	0.276	0.349	0.571
G42	0.17	0.229	0.156	0.103	0.249	0.187	0.206	0.171	0.213	0.244	0.187	0.15	0.157	0.225	0.583	0.208	0.129	0.176	0.136	0.13	0.366	0.068	0.352	0.281	0.205	0.214	0.242	0.113	0.141	0.247	0.075	0.381	0.17	0.141	0.147	0.253	0.114	0.084	0.051	0.637	0.374	0	0.172	0.126	0.189	0.318	0.172	0.182	0.272
G43	0.17	0.186	0.215	0.174	0.138	0.103	0.183	0.091	0.156	0.152	0.199	0.161	0.118	0.319	0.452	0.159	0.149	0.1	0.11	0.155	0.261	0.178	0.224	0.194	0.205	0.166	0.097	0.198	0.082	0.184	0.213	0.448	0.209	0.187	0.117	0.359	0.103	0.201	0.175	0.551	0.398	0.172	0	0.187	0.127	0.258	0.24	0.199	0.221
G44	0.235	0.293	0.167	0.121	0.254	0.23	0.269	0.183	0.271	0.282	0.273	0.18	0.156	0.32	0.598	0.203	0.213	0.221	0.195	0.126	0.373	0.17	0.377	0.33	0.299	0.203	0.262	0.112	0.205	0.318	0.145	0.315	0.132	0.103	0.097	0.249	0.136	0.137	0.126	0.561	0.289	0.126	0.187	0	0.219	0.384	0.151	0.172	0.348
G45	0.103	0.14	0.185	0.177	0.15	0.098	0.112	0.111	0.104	0.173	0.188	0.114	0.136	0.323	0.408	0.225	0.139	0.115	0.137	0.176	0.187	0.176	0.189	0.149	0.197	0.114	0.152	0.242	0.125	0.186	0.198	0.446	0.223	0.219	0.174	0.328	0.12	0.183	0.183	0.599	0.448	0.189	0.127	0.219	0	0.202	0.286	0.175	0.222
G46	0.197	0.109	0.339	0.325	0.27	0.165	0.129	0.247	0.13	0.207	0.18	0.24	0.305	0.343	0.356	0.359	0.197	0.216	0.217	0.338	0.246	0.27	0.21	0.081	0.168	0.288	0.256	0.392	0.213	0.146	0.314	0.629	0.393	0.393	0.338	0.464	0.277	0.322	0.321	0.757	0.637	0.318	0.258	0.384	0.202	0	0.431	0.343	0.166
G47	0.312	0.343	0.289	0.222	0.265	0.289	0.325	0.264	0.319	0.317	0.332	0.267	0.242	0.293	0.67	0.198	0.27	0.286	0.233	0.222	0.459	0.231	0.438	0.375	0.307	0.308	0.321	0.205	0.251	0.324	0.223	0.383	0.252	0.21	0.204	0.318	0.202	0.23	0.199	0.55	0.276	0.172	0.24	0.151	0.286	0.431	0	0.202	0.34
G48	0.2	0.281	0.204	0.217	0.209	0.226	0.232	0.223	0.25	0.308	0.289	0.22	0.21	0.292	0.552	0.265	0.232	0.25	0.225	0.201	0.323	0.216	0.341	0.294	0.283	0.169	0.272	0.229	0.22	0.291	0.213	0.335	0.235	0.211	0.195	0.229	0.185	0.179	0.175	0.569	0.349	0.182	0.199	0.172	0.175	0.343	0.202	0	0.32
G49	0.237	0.136	0.36	0.309	0.232	0.167	0.171	0.241	0.139	0.17	0.188	0.25	0.288	0.285	0.453	0.272	0.184	0.201	0.163	0.323	0.338	0.244	0.258	0.142	0.092	0.327	0.24	0.359	0.173	0.059	0.296	0.622	0.386	0.365	0.31	0.477	0.24	0.317	0.297	0.698	0.571	0.272	0.221	0.348	0.222	0.166	0.34	0.32	0
G50	0.193	0.102	0.291	0.224	0.191	0.112	0.137	0.161	0.102	0.103	0.158	0.156	0.215	0.283	0.458	0.227	0.123	0.139	0.1	0.242	0.299	0.182	0.254	0.125	0.102	0.265	0.209	0.293	0.125	0.085	0.224	0.568	0.306	0.298	0.244	0.416	0.17	0.248	0.232	0.674	0.525	0.215	0.181	0.279	0.168	0.165	0.299	0.283	0.117
G51	0.209	0.169	0.338	0.323	0.292	0.173	0.179	0.257	0.187	0.234	0.153	0.274	0.314	0.276	0.446	0.357	0.182	0.226	0.207	0.326	0.329	0.246	0.281	0.169	0.154	0.309	0.256	0.353	0.187	0.152	0.304	0.613	0.387	0.377	0.323	0.446	0.282	0.308	0.293	0.769	0.616	0.289	0.235	0.365	0.246	0.153	0.403	0.343	0.176
G52	0.189	0.175	0.275	0.232	0.163	0.131	0.169	0.18	0.151	0.185	0.193	0.208	0.205	0.25	0.489	0.193	0.153	0.163	0.114	0.231	0.321	0.184	0.263	0.188	0.143	0.24	0.184	0.255	0.11	0.134	0.229	0.493	0.29	0.257	0.202	0.378	0.155	0.232	0.203	0.599	0.437	0.18	0.118	0.233	0.163	0.242	0.224	0.198	0.15
G53	0.236	0.141	0.36	0.309	0.24	0.171	0.165	0.25	0.15	0.188	0.188	0.246	0.302	0.256	0.478	0.298	0.18	0.222	0.169	0.324	0.35	0.238	0.292	0.145	0.087	0.329	0.273	0.363	0.186	0.069	0.286	0.624	0.391	0.375	0.32	0.457	0.25	0.309	0.292	0.727	0.584	0.27	0.24	0.346	0.228	0.158	0.339	0.315	0.066
G54	0.26	0.149	0.361	0.312	0.223	0.167	0.2	0.215	0.141	0.134	0.233	0.242	0.261	0.409	0.343	0.25	0.227	0.178	0.192	0.325	0.263	0.291	0.158	0.129	0.206	0.305	0.184	0.374	0.198	0.156	0.333	0.623	0.37	0.358	0.289	0.521	0.236	0.349	0.336	0.627	0.562	0.319	0.209	0.355	0.209	0.185	0.384	0.348	0.153
G55	0.271	0.152	0.383	0.341	0.252	0.184	0.206	0.241	0.155	0.155	0.237	0.264	0.294	0.422	0.318	0.296	0.242	0.202	0.219	0.353	0.263	0.313	0.16	0.12	0.214	0.325	0.21	0.405	0.221	0.162	0.357	0.658	0.401	0.392	0.324	0.543	0.271	0.373	0.362	0.67	0.609	0.348	0.24	0.391	0.231	0.158	0.425	0.38	0.16
G56	0.252	0.146	0.35	0.296	0.265	0.169	0.202	0.222	0.152	0.146	0.182	0.245	0.264	0.363	0.413	0.248	0.194	0.17	0.167	0.317	0.325	0.254	0.219	0.166	0.165	0.327	0.194	0.343	0.172	0.146	0.304	0.62	0.362	0.343	0.283	0.511	0.232	0.329	0.31	0.67	0.562	0.287	0.207	0.344	0.236	0.201	0.368	0.361	0.132
G57	0.364	0.249	0.488	0.432	0.313	0.277	0.297	0.343	0.255	0.24	0.307	0.371	0.393	0.414	0.43	0.352	0.315	0.302	0.285	0.44	0.399	0.38	0.292	0.224	0.233	0.437	0.307	0.479	0.29	0.18	0.433	0.748	0.501	0.481	0.415	0.618	0.357	0.454	0.431	0.725	0.668	0.407	0.317	0.469	0.337	0.24	0.455	0.446	0.148
G58	0.199	0.132	0.345	0.33	0.229	0.155	0.139	0.244	0.133	0.207	0.195	0.258	0.298	0.315	0.374	0.331	0.199	0.213	0.204	0.331	0.26	0.269	0.204	0.09	0.15	0.282	0.232	0.38	0.191	0.108	0.32	0.612	0.393	0.381	0.323	0.458	0.265	0.321	0.311	0.713	0.602	0.304	0.224	0.369	0.192	0.093	0.394	0.307	0.126
G59	0.351	0.245	0.457	0.391	0.25	0.252	0.295	0.292	0.24	0.18	0.314	0.334	0.339	0.432	0.411	0.291	0.303	0.261	0.259	0.39	0.357	0.364	0.257	0.212	0.245	0.397	0.254	0.442	0.262	0.174	0.413	0.712	0.451	0.436	0.369	0.597	0.315	0.428	0.403	0.649	0.613	0.383	0.275	0.431	0.302	0.251	0.421	0.418	0.166
G60	0.284	0.182	0.419	0.379	0.272	0.213	0.221	0.287	0.195	0.204	0.243	0.307	0.349	0.359	0.395	0.359	0.251	0.255	0.245	0.381	0.323	0.323	0.256	0.142	0.181	0.363	0.276	0.434	0.24	0.122	0.377	0.7	0.449	0.441	0.38	0.539	0.319	0.388	0.371	0.754	0.662	0.361	0.28	0.43	0.271	0.132	0.443	0.395	0.132
G61	0.253	0.137	0.381	0.345	0.252	0.175	0.187	0.246	0.146	0.166	0.218	0.267	0.304	0.391	0.328	0.318	0.229	0.207	0.216	0.354	0.263	0.304	0.173	0.095	0.187	0.322	0.22	0.406	0.213	0.132	0.353	0.661	0.409	0.401	0.335	0.528	0.279	0.365	0.354	0.703	0.625	0.342	0.242	0.397	0.227	0.115	0.429	0.373	0.136
G62	0.269	0.188	0.376	0.335	0.194	0.179	0.227	0.219	0.176	0.14	0.264	0.271	0.271	0.419	0.322	0.277	0.251	0.192	0.221	0.325	0.238	0.319	0.149	0.136	0.229	0.297	0.167	0.388	0.206	0.154	0.366	0.64	0.383	0.376	0.308	0.528	0.262	0.366	0.348	0.625	0.579	0.342	0.207	0.381	0.217	0.185	0.409	0.357	0.177
G63	0.377	0.266	0.482	0.408	0.267	0.278	0.311	0.323	0.261	0.216	0.336	0.351	0.368	0.419	0.468	0.3	0.32	0.297	0.272	0.414	0.405	0.375	0.312	0.24	0.248	0.427	0.305	0.461	0.288	0.187	0.419	0.724	0.476	0.456	0.39	0.603	0.331	0.442	0.416	0.662	0.615	0.39	0.305	0.437	0.326	0.279	0.405	0.42	0.165
G64	0.374	0.295	0.474	0.42	0.284	0.285	0.337	0.321	0.286	0.234	0.34	0.381	0.359	0.455	0.419	0.311	0.335	0.285	0.295	0.409	0.38	0.393	0.267	0.265	0.286	0.413	0.247	0.448	0.28	0.223	0.447	0.713	0.466	0.445	0.382	0.619	0.344	0.453	0.422	0.634	0.61	0.405	0.28	0.453	0.335	0.302	0.443	0.439	0.218
G65	0.271	0.36	0.207	0.291	0.385	0.337	0.329	0.299	0.341	0.397	0.366	0.282	0.274	0.519	0.461	0.407	0.345	0.315	0.368	0.293	0.253	0.341	0.329	0.379	0.437	0.203	0.325	0.329	0.352	0.446	0.325	0.368	0.258	0.286	0.299	0.347	0.31	0.29	0.322	0.646	0.488	0.351	0.337	0.33	0.272	0.405	0.457	0.326	0.477
G66	0.16	0.117	0.288	0.255	0.209	0.124	0.108	0.205	0.115	0.188	0.143	0.2	0.25	0.213	0.474	0.276	0.123	0.181	0.129	0.265	0.311	0.178	0.27	0.135	0.064	0.26	0.234	0.302	0.132	0.08	0.228	0.548	0.331	0.314	0.266	0.381	0.2	0.239	0.223	0.701	0.533	0.207	0.188	0.289	0.168	0.155	0.298	0.244	0.106
G67	0.363	0.278	0.476	0.428	0.274	0.275	0.318	0.324	0.271	0.235	0.335	0.378	0.369	0.446	0.393	0.333	0.331	0.29	0.296	0.418	0.36	0.395	0.253	0.237	0.274	0.407	0.258	0.464	0.283	0.203	0.449	0.722	0.479	0.46	0.394	0.614	0.35	0.454	0.427	0.656	0.632	0.411	0.286	0.461	0.323	0.269	0.454	0.431	0.198
G68	0.145	0.238	0.173	0.243	0.272	0.212	0.194	0.212	0.219	0.299	0.259	0.199	0.22	0.4	0.4	0.348	0.235	0.226	0.263	0.238	0.165	0.255	0.239	0.244	0.312	0.102	0.244	0.293	0.243	0.313	0.258	0.41	0.251	0.265	0.245	0.304	0.232	0.222	0.247	0.651	0.493	0.273	0.236	0.278	0.148	0.269	0.386	0.227	0.348
G69	0.228	0.149	0.351	0.317	0.213	0.151	0.187	0.214	0.144	0.148	0.207	0.256	0.267	0.363	0.354	0.282	0.207	0.174	0.19	0.314	0.258	0.278	0.166	0.114	0.173	0.29	0.168	0.363	0.17	0.112	0.332	0.622	0.373	0.361	0.298	0.497	0.247	0.334	0.316	0.664	0.579	0.307	0.192	0.365	0.204	0.149	0.392	0.337	0.13
G70	0.204	0.113	0.316	0.272	0.207	0.113	0.16	0.177	0.11	0.11	0.165	0.213	0.231	0.34	0.382	0.243	0.163	0.132	0.141	0.278	0.266	0.233	0.177	0.106	0.144	0.271	0.149	0.321	0.129	0.098	0.286	0.592	0.334	0.32	0.256	0.47	0.204	0.296	0.278	0.654	0.547	0.265	0.161	0.321	0.182	0.153	0.354	0.317	0.116
G71	0.288	0.203	0.382	0.342	0.235	0.197	0.249	0.226	0.195	0.151	0.275	0.277	0.276	0.462	0.29	0.286	0.269	0.198	0.24	0.338	0.234	0.336	0.133	0.161	0.265	0.309	0.168	0.397	0.228	0.202	0.379	0.648	0.384	0.38	0.31	0.552	0.274	0.383	0.369	0.621	0.589	0.363	0.224	0.392	0.238	0.209	0.436	0.388	0.219
G72	0.549	0.455	0.654	0.6	0.418	0.455	0.499	0.489	0.447	0.391	0.527	0.545	0.529	0.64	0.423	0.473	0.521	0.462	0.478	0.586	0.481	0.584	0.379	0.403	0.466	0.569	0.417	0.641	0.47	0.391	0.633	0.884	0.642	0.626	0.557	0.797	0.52	0.639	0.613	0.678	0.761	0.598	0.46	0.629	0.492	0.434	0.615	0.6	0.381
G73	0.419	0.317	0.533	0.501	0.358	0.345	0.359	0.388	0.319	0.305	0.411	0.415	0.441	0.58	0.23	0.45	0.414	0.365	0.395	0.5	0.304	0.487	0.24	0.256	0.382	0.444	0.349	0.571	0.392	0.315	0.526	0.799	0.548	0.551	0.481	0.684	0.434	0.533	0.526	0.728	0.749	0.52	0.396	0.551	0.368	0.267	0.586	0.516	0.318
G74	0.401	0.296	0.512	0.455	0.306	0.304	0.345	0.349	0.293	0.242	0.364	0.396	0.397	0.49	0.384	0.354	0.362	0.316	0.323	0.451	0.379	0.427	0.271	0.253	0.304	0.443	0.293	0.502	0.32	0.233	0.478	0.767	0.51	0.495	0.425	0.657	0.378	0.491	0.466	0.673	0.669	0.449	0.326	0.493	0.355	0.283	0.489	0.475	0.222
G75	0.493	0.385	0.597	0.548	0.398	0.401	0.434	0.439	0.381	0.342	0.465	0.482	0.481	0.619	0.333	0.438	0.468	0.408	0.429	0.548	0.413	0.534	0.303	0.338	0.423	0.518	0.373	0.602	0.428	0.356	0.578	0.84	0.593	0.581	0.509	0.756	0.47	0.591	0.573	0.677	0.74	0.556	0.422	0.584	0.436	0.369	0.591	0.564	0.341
G76	0.464	0.347	0.58	0.529	0.388	0.378	0.399	0.424	0.35	0.314	0.427	0.456	0.472	0.573	0.348	0.441	0.434	0.388	0.404	0.532	0.406	0.503	0.304	0.301	0.375	0.509	0.373	0.59	0.404	0.31	0.55	0.847	0.585	0.577	0.509	0.733	0.456	0.566	0.549	0.739	0.761	0.533	0.417	0.578	0.417	0.315	0.583	0.555	0.294
G77	0.377	0.279	0.497	0.457	0.296	0.294	0.322	0.344	0.275	0.251	0.362	0.386	0.394	0.503	0.303	0.379	0.361	0.313	0.333	0.451	0.317	0.432	0.218	0.221	0.311	0.414	0.286	0.512	0.324	0.237	0.48	0.756	0.507	0.498	0.429	0.642	0.38	0.486	0.468	0.68	0.684	0.457	0.327	0.5	0.329	0.245	0.511	0.461	0.235
G78	0.409	0.287	0.536	0.488	0.356	0.329	0.337	0.388	0.295	0.281	0.368	0.41	0.442	0.502	0.361	0.421	0.378	0.352	0.355	0.495	0.382	0.449	0.288	0.243	0.308	0.471	0.354	0.551	0.359	0.248	0.497	0.81	0.553	0.544	0.478	0.676	0.417	0.515	0.499	0.762	0.742	0.483	0.383	0.538	0.372	0.246	0.542	0.506	0.229
G79	0.501	0.4	0.615	0.571	0.401	0.417	0.444	0.459	0.395	0.362	0.481	0.503	0.502	0.616	0.342	0.466	0.482	0.428	0.448	0.565	0.421	0.55	0.318	0.347	0.426	0.531	0.392	0.623	0.442	0.355	0.598	0.862	0.618	0.606	0.537	0.765	0.491	0.606	0.586	0.706	0.766	0.572	0.44	0.61	0.447	0.368	0.609	0.572	0.342
G80	0.321	0.215	0.437	0.385	0.276	0.235	0.266	0.291	0.215	0.191	0.274	0.327	0.337	0.414	0.386	0.306	0.279	0.245	0.249	0.39	0.343	0.345	0.228	0.191	0.218	0.386	0.239	0.431	0.245	0.162	0.398	0.701	0.446	0.428	0.365	0.586	0.311	0.414	0.391	0.68	0.625	0.371	0.267	0.43	0.29	0.218	0.432	0.414	0.142
G81	0.372	0.266	0.503	0.453	0.316	0.293	0.304	0.365	0.271	0.27	0.325	0.391	0.415	0.403	0.444	0.379	0.331	0.328	0.305	0.457	0.409	0.395	0.311	0.234	0.24	0.446	0.332	0.498	0.307	0.185	0.449	0.756	0.522	0.501	0.437	0.618	0.377	0.466	0.442	0.741	0.682	0.42	0.334	0.485	0.346	0.243	0.463	0.443	0.155
G82	0.387	0.306	0.487	0.415	0.302	0.296	0.334	0.352	0.305	0.276	0.331	0.382	0.396	0.332	0.576	0.325	0.317	0.331	0.275	0.416	0.482	0.358	0.4	0.296	0.239	0.45	0.346	0.438	0.288	0.203	0.407	0.705	0.484	0.455	0.392	0.57	0.347	0.429	0.394	0.702	0.597	0.365	0.309	0.419	0.363	0.327	0.362	0.407	0.188
G83	0.279	0.186	0.396	0.357	0.238	0.195	0.231	0.25	0.181	0.17	0.254	0.294	0.299	0.415	0.329	0.294	0.256	0.21	0.23	0.356	0.275	0.326	0.161	0.148	0.219	0.33	0.19	0.405	0.217	0.155	0.377	0.659	0.41	0.396	0.329	0.55	0.281	0.383	0.365	0.651	0.6	0.352	0.227	0.4	0.242	0.185	0.422	0.377	0.156
G84	0.203	0.299	0.122	0.203	0.315	0.261	0.268	0.216	0.279	0.325	0.296	0.204	0.19	0.442	0.47	0.329	0.265	0.239	0.286	0.201	0.239	0.257	0.299	0.324	0.366	0.128	0.257	0.237	0.269	0.376	0.242	0.336	0.171	0.198	0.208	0.29	0.225	0.204	0.232	0.613	0.427	0.263	0.253	0.24	0.205	0.358	0.372	0.256	0.41
G85	0.268	0.332	0.224	0.285	0.375	0.308	0.317	0.269	0.32	0.354	0.339	0.266	0.26	0.527	0.411	0.393	0.325	0.282	0.347	0.286	0.224	0.336	0.292	0.347	0.419	0.209	0.288	0.328	0.328	0.42	0.329	0.436	0.259	0.292	0.288	0.397	0.301	0.302	0.328	0.656	0.521	0.356	0.315	0.339	0.267	0.372	0.473	0.362	0.454
G86	0.59	0.478	0.716	0.662	0.483	0.503	0.522	0.556	0.48	0.449	0.557	0.591	0.607	0.648	0.47	0.558	0.559	0.528	0.526	0.659	0.54	0.627	0.449	0.426	0.481	0.635	0.51	0.716	0.528	0.413	0.676	0.964	0.721	0.708	0.637	0.841	0.583	0.69	0.668	0.812	0.861	0.65	0.537	0.695	0.542	0.434	0.673	0.651	0.394
G87	0.224	0.301	0.194	0.268	0.356	0.284	0.278	0.256	0.289	0.342	0.307	0.242	0.249	0.485	0.41	0.388	0.294	0.264	0.324	0.27	0.205	0.305	0.278	0.319	0.384	0.181	0.28	0.315	0.304	0.39	0.3	0.427	0.254	0.284	0.283	0.36	0.283	0.27	0.299	0.676	0.524	0.328	0.3	0.327	0.235	0.337	0.455	0.329	0.424
G88	0.659	0.73	0.708	0.792	0.804	0.738	0.675	0.789	0.735	0.84	0.715	0.752	0.813	0.697	0.821	0.922	0.729	0.794	0.783	0.791	0.711	0.739	0.785	0.723	0.748	0.693	0.825	0.815	0.77	0.772	0.743	0.814	0.814	0.825	0.816	0.633	0.798	0.714	0.743	1.198	1.007	0.768	0.792	0.802	0.716	0.684	0.871	0.706	0.795
G89	0.66	0.614	0.709	0.701	0.591	0.608	0.642	0.604	0.597	0.572	0.683	0.653	0.615	0.879	0.328	0.619	0.68	0.589	0.651	0.69	0.482	0.731	0.43	0.572	0.691	0.622	0.52	0.745	0.636	0.635	0.759	0.886	0.698	0.698	0.647	0.889	0.642	0.75	0.745	0.636	0.817	0.745	0.598	0.734	0.599	0.609	0.79	0.718	0.638
G90	0.228	0.308	0.197	0.269	0.331	0.286	0.277	0.257	0.287	0.348	0.329	0.242	0.242	0.486	0.413	0.372	0.305	0.272	0.325	0.27	0.193	0.312	0.273	0.32	0.389	0.159	0.282	0.319	0.309	0.392	0.302	0.393	0.252	0.275	0.273	0.346	0.272	0.27	0.299	0.629	0.486	0.324	0.294	0.31	0.216	0.349	0.429	0.289	0.423
[truncated: 41 more columns]

## Sheet: GD matrix SSR markers
	G1	G2	G3	G4	G5	G6	G7	G8	G9	G10	G11	G12	G13	G14	G15	G16	G17	G18	G19	G20	G21	G22	G23	G24	G25	G26	G27	G28	G29	G30	G31	G32	G33	G34	G35	G36	G37	G38	G39	G40	G41	G42	G43	G44	G45	G46	G47	G48	G49
G1	0	0.576	0.475	0.356	0.475	0.339	0.407	0.271	0.475	0.475	0.407	0.339	0.441	0.441	0.525	0.254	0.305	0.424	0.509	0.441	0.305	0.441	0.339	0.407	0.424	0.322	0.441	0.407	0.441	0.424	0.373	0.492	0.356	0.407	0.288	0.322	0.407	0.441	0.424	0.305	0.441	0.424	0.356	0.39	0.492	0.407	0.407	0.441	0.305
G2	0.576	0	0.373	0.356	0.136	0.373	0.407	0.373	0.271	0.339	0.441	0.305	0.271	0.373	0.322	0.356	0.407	0.458	0.203	0.203	0.271	0.271	0.237	0.237	0.322	0.356	0.305	0.373	0.305	0.458	0.203	0.119	0.288	0.237	0.322	0.424	0.237	0.271	0.22	0.373	0.305	0.288	0.288	0.22	0.186	0.203	0.339	0.339	0.373
G3	0.475	0.373	0	0.39	0.407	0.373	0.373	0.475	0.237	0.17	0.203	0.475	0.407	0.339	0.288	0.492	0.407	0.356	0.305	0.441	0.373	0.373	0.475	0.475	0.288	0.356	0.339	0.339	0.339	0.288	0.305	0.424	0.356	0.339	0.424	0.39	0.305	0.271	0.356	0.305	0.305	0.288	0.525	0.356	0.424	0.509	0.373	0.339	0.509
G4	0.356	0.356	0.39	0	0.322	0.39	0.39	0.254	0.322	0.356	0.525	0.254	0.39	0.559	0.407	0.237	0.288	0.339	0.356	0.288	0.356	0.22	0.254	0.186	0.271	0.339	0.288	0.322	0.356	0.407	0.356	0.339	0.407	0.322	0.509	0.305	0.254	0.356	0.475	0.424	0.22	0.203	0.203	0.441	0.271	0.322	0.322	0.322	0.356
G5	0.475	0.136	0.407	0.322	0	0.305	0.441	0.373	0.305	0.339	0.441	0.339	0.373	0.475	0.322	0.39	0.441	0.458	0.339	0.203	0.237	0.339	0.271	0.271	0.356	0.424	0.305	0.441	0.339	0.492	0.237	0.186	0.288	0.305	0.322	0.458	0.305	0.305	0.356	0.305	0.339	0.322	0.356	0.356	0.22	0.305	0.339	0.441	0.373
G6	0.339	0.373	0.373	0.39	0.305	0	0.475	0.339	0.271	0.373	0.407	0.339	0.475	0.441	0.322	0.322	0.305	0.424	0.441	0.203	0.17	0.305	0.271	0.271	0.356	0.356	0.305	0.373	0.305	0.458	0.271	0.322	0.119	0.203	0.288	0.458	0.373	0.237	0.322	0.237	0.237	0.22	0.288	0.322	0.254	0.373	0.339	0.373	0.339
G7	0.407	0.407	0.373	0.39	0.441	0.475	0	0.136	0.373	0.271	0.237	0.339	0.407	0.373	0.39	0.525	0.271	0.424	0.407	0.441	0.509	0.305	0.475	0.407	0.39	0.39	0.305	0.305	0.305	0.085	0.373	0.458	0.458	0.407	0.424	0.22	0.542	0.407	0.288	0.339	0.407	0.39	0.39	0.424	0.458	0.339	0.305	0.305	0.339
G8	0.271	0.373	0.475	0.254	0.373	0.339	0.136	0	0.339	0.407	0.373	0.203	0.407	0.475	0.525	0.39	0.136	0.492	0.373	0.305	0.373	0.17	0.339	0.271	0.356	0.39	0.305	0.305	0.305	0.22	0.339	0.458	0.322	0.271	0.356	0.22	0.475	0.373	0.254	0.271	0.271	0.254	0.254	0.39	0.39	0.339	0.305	0.305	0.339
G9	0.475	0.271	0.237	0.322	0.305	0.271	0.373	0.339	0	0.203	0.305	0.441	0.407	0.305	0.356	0.458	0.441	0.424	0.339	0.373	0.271	0.339	0.441	0.373	0.254	0.288	0.305	0.373	0.373	0.458	0.203	0.322	0.322	0.237	0.39	0.356	0.373	0.102	0.254	0.271	0.237	0.22	0.458	0.288	0.322	0.441	0.373	0.373	0.475
G10	0.475	0.339	0.17	0.356	0.339	0.373	0.271	0.407	0.203	0	0.17	0.475	0.373	0.271	0.186	0.525	0.475	0.424	0.407	0.441	0.305	0.373	0.475	0.407	0.322	0.356	0.305	0.339	0.373	0.322	0.237	0.288	0.356	0.271	0.356	0.322	0.407	0.203	0.322	0.305	0.305	0.288	0.492	0.356	0.288	0.475	0.339	0.339	0.475
G11	0.407	0.441	0.203	0.525	0.441	0.407	0.237	0.373	0.305	0.17	0	0.407	0.339	0.305	0.288	0.559	0.407	0.458	0.373	0.509	0.441	0.475	0.542	0.509	0.458	0.424	0.407	0.373	0.441	0.254	0.373	0.424	0.424	0.407	0.322	0.356	0.441	0.373	0.322	0.271	0.441	0.424	0.593	0.424	0.424	0.542	0.407	0.407	0.441
G12	0.339	0.305	0.475	0.254	0.339	0.339	0.339	0.203	0.441	0.475	0.407	0	0.339	0.475	0.39	0.254	0.136	0.356	0.237	0.237	0.373	0.237	0.136	0.136	0.356	0.492	0.305	0.237	0.305	0.322	0.407	0.322	0.322	0.339	0.288	0.356	0.339	0.441	0.322	0.271	0.339	0.322	0.186	0.492	0.254	0.271	0.305	0.271	0.17
G13	0.441	0.271	0.407	0.39	0.373	0.475	0.407	0.407	0.407	0.373	0.339	0.339	0	0.339	0.356	0.39	0.407	0.424	0.17	0.373	0.373	0.407	0.407	0.339	0.424	0.356	0.407	0.373	0.407	0.424	0.373	0.22	0.356	0.271	0.322	0.22	0.305	0.339	0.186	0.305	0.407	0.39	0.356	0.322	0.22	0.339	0.373	0.373	0.271
G14	0.441	0.373	0.339	0.559	0.475	0.441	0.373	0.475	0.305	0.271	0.305	0.475	0.339	0	0.356	0.492	0.475	0.424	0.373	0.576	0.305	0.509	0.475	0.475	0.39	0.356	0.475	0.407	0.542	0.424	0.271	0.322	0.424	0.339	0.254	0.356	0.475	0.237	0.22	0.305	0.441	0.424	0.559	0.322	0.39	0.509	0.475	0.441	0.441
G15	0.525	0.322	0.288	0.407	0.322	0.322	0.39	0.525	0.356	0.186	0.288	0.39	0.356	0.356	0	0.373	0.525	0.305	0.39	0.356	0.424	0.492	0.322	0.322	0.509	0.407	0.424	0.39	0.424	0.373	0.288	0.203	0.373	0.39	0.339	0.441	0.356	0.254	0.407	0.322	0.458	0.441	0.339	0.407	0.203	0.322	0.424	0.39	0.356
G16	0.254	0.356	0.492	0.237	0.39	0.322	0.525	0.39	0.458	0.525	0.559	0.254	0.39	0.492	0.373	0	0.356	0.203	0.458	0.288	0.322	0.356	0.119	0.186	0.441	0.237	0.424	0.39	0.424	0.542	0.356	0.271	0.339	0.356	0.373	0.475	0.186	0.424	0.509	0.458	0.39	0.373	0.136	0.305	0.271	0.186	0.424	0.39	0.322
G17	0.305	0.407	0.407	0.288	0.441	0.305	0.271	0.136	0.441	0.475	0.407	0.136	0.407	0.475	0.525	0.356	0	0.458	0.271	0.305	0.373	0.136	0.271	0.271	0.288	0.424	0.237	0.17	0.203	0.186	0.407	0.458	0.288	0.305	0.288	0.254	0.373	0.441	0.288	0.271	0.237	0.22	0.254	0.458	0.39	0.339	0.203	0.203	0.271
G18	0.424	0.458	0.356	0.339	0.458	0.424	0.424	0.492	0.424	0.424	0.458	0.356	0.424	0.424	0.305	0.203	0.458	0	0.458	0.39	0.458	0.458	0.288	0.288	0.441	0.373	0.458	0.458	0.458	0.441	0.492	0.407	0.441	0.424	0.475	0.509	0.356	0.424	0.509	0.424	0.458	0.441	0.271	0.441	0.373	0.288	0.492	0.458	0.322
G19	0.509	0.203	0.305	0.356	0.339	0.441	0.407	0.373	0.339	0.407	0.373	0.237	0.17	0.373	0.39	0.458	0.271	0.458	0	0.271	0.407	0.339	0.373	0.373	0.322	0.492	0.373	0.305	0.305	0.322	0.407	0.322	0.322	0.305	0.322	0.288	0.271	0.373	0.186	0.271	0.339	0.322	0.356	0.424	0.322	0.339	0.339	0.305	0.271
G20	0.441	0.203	0.441	0.288	0.203	0.203	0.441	0.305	0.373	0.441	0.509	0.237	0.373	0.576	0.356	0.288	0.305	0.39	0.271	0	0.271	0.271	0.237	0.237	0.39	0.492	0.339	0.407	0.271	0.458	0.407	0.288	0.153	0.237	0.39	0.525	0.237	0.407	0.356	0.373	0.237	0.22	0.153	0.356	0.22	0.237	0.339	0.373	0.305
G21	0.305	0.271	0.373	0.356	0.237	0.17	0.509	0.373	0.271	0.305	0.441	0.373	0.373	0.305	0.424	0.322	0.373	0.458	0.407	0.271	0	0.271	0.237	0.237	0.254	0.322	0.271	0.407	0.339	0.559	0.203	0.22	0.119	0.102	0.254	0.39	0.339	0.237	0.254	0.271	0.203	0.186	0.356	0.254	0.22	0.373	0.339	0.407	0.373
G22	0.441	0.271	0.373	0.22	0.339	0.305	0.305	0.17	0.339	0.373	0.475	0.237	0.407	0.509	0.492	0.356	0.136	0.458	0.339	0.271	0.271	0	0.237	0.17	0.186	0.356	0.136	0.203	0.136	0.288	0.305	0.356	0.22	0.17	0.39	0.254	0.373	0.339	0.288	0.373	0.17	0.153	0.22	0.356	0.288	0.305	0.17	0.17	0.407
G23	0.339	0.237	0.475	0.254	0.271	0.271	0.475	0.339	0.441	0.475	0.542	0.136	0.407	0.475	0.322	0.119	0.271	0.288	0.373	0.237	0.237	0.237	0	0.068	0.356	0.356	0.305	0.305	0.305	0.458	0.271	0.186	0.254	0.271	0.288	0.424	0.271	0.373	0.39	0.339	0.339	0.322	0.119	0.356	0.186	0.136	0.339	0.305	0.237
G24	0.407	0.237	0.475	0.186	0.271	0.271	0.407	0.271	0.373	0.407	0.509	0.136	0.339	0.475	0.322	0.186	0.271	0.288	0.373	0.237	0.237	0.17	0.068	0	0.288	0.356	0.237	0.305	0.305	0.458	0.271	0.186	0.254	0.203	0.356	0.356	0.339	0.305	0.322	0.339	0.271	0.254	0.119	0.356	0.119	0.203	0.305	0.305	0.237
G25	0.424	0.322	0.288	0.271	0.356	0.356	0.39	0.356	0.254	0.322	0.458	0.356	0.424	0.39	0.509	0.441	0.288	0.441	0.322	0.39	0.254	0.186	0.356	0.288	0	0.305	0.085	0.186	0.153	0.373	0.288	0.373	0.305	0.288	0.441	0.271	0.39	0.288	0.305	0.39	0.254	0.237	0.407	0.373	0.373	0.39	0.153	0.186	0.322
G26	0.322	0.356	0.356	0.339	0.424	0.356	0.39	0.39	0.288	0.356	0.424	0.492	0.356	0.356	0.407	0.237	0.424	0.373	0.492	0.492	0.322	0.356	0.356	0.356	0.305	0	0.288	0.322	0.356	0.441	0.186	0.271	0.407	0.356	0.373	0.305	0.288	0.254	0.373	0.424	0.356	0.339	0.373	0.17	0.339	0.288	0.322	0.322	0.424
G27	0.441	0.305	0.339	0.288	0.305	0.305	0.305	0.305	0.305	0.305	0.407	0.305	0.407	0.475	0.424	0.424	0.237	0.458	0.373	0.339	0.271	0.136	0.305	0.237	0.085	0.288	0	0.136	0.068	0.288	0.271	0.288	0.288	0.305	0.39	0.254	0.373	0.305	0.322	0.373	0.237	0.22	0.356	0.356	0.288	0.305	0.068	0.136	0.271
G28	0.407	0.373	0.339	0.322	0.441	0.373	0.305	0.305	0.373	0.339	0.373	0.237	0.373	0.407	0.39	0.39	0.17	0.458	0.305	0.407	0.407	0.203	0.305	0.305	0.186	0.322	0.136	0	0.136	0.22	0.305	0.322	0.356	0.373	0.288	0.22	0.339	0.339	0.322	0.305	0.305	0.288	0.322	0.39	0.322	0.305	0.102	0.034	0.271
G29	0.441	0.305	0.339	0.356	0.339	0.305	0.305	0.305	0.373	0.373	0.441	0.305	0.407	0.542	0.424	0.424	0.203	0.458	0.305	0.271	0.339	0.136	0.305	0.305	0.153	0.356	0.068	0.136	0	0.22	0.339	0.356	0.22	0.305	0.39	0.254	0.373	0.373	0.322	0.373	0.305	0.288	0.288	0.39	0.356	0.237	0.068	0.102	0.271
G30	0.424	0.458	0.288	0.407	0.492	0.458	0.085	0.22	0.458	0.322	0.254	0.322	0.424	0.424	0.373	0.542	0.186	0.441	0.322	0.458	0.559	0.288	0.458	0.458	0.373	0.441	0.288	0.22	0.22	0	0.424	0.509	0.441	0.458	0.407	0.203	0.492	0.458	0.339	0.322	0.424	0.407	0.407	0.509	0.509	0.356	0.254	0.22	0.322
G31	0.373	0.203	0.305	0.356	0.237	0.271	0.373	0.339	0.203	0.237	0.373	0.407	0.373	0.271	0.288	0.356	0.407	0.492	0.407	0.407	0.203	0.305	0.271	0.271	0.288	0.186	0.271	0.305	0.339	0.424	0	0.153	0.288	0.237	0.22	0.288	0.339	0.102	0.22	0.237	0.305	0.288	0.356	0.153	0.22	0.305	0.305	0.305	0.407
G32	0.492	0.119	0.424	0.339	0.186	0.322	0.458	0.458	0.322	0.288	0.424	0.322	0.22	0.322	0.203	0.271	0.458	0.407	0.322	0.288	0.22	0.356	0.186	0.186	0.373	0.271	0.288	0.322	0.356	0.509	0.153	0	0.305	0.254	0.237	0.373	0.22	0.22	0.271	0.322	0.322	0.305	0.271	0.203	0.068	0.186	0.322	0.322	0.288
G33	0.356	0.288	0.356	0.407	0.288	0.119	0.458	0.322	0.322	0.356	0.424	0.322	0.356	0.424	0.373	0.339	0.288	0.441	0.322	0.153	0.119	0.22	0.254	0.254	0.305	0.407	0.288	0.356	0.22	0.441	0.288	0.305	0	0.085	0.271	0.373	0.356	0.288	0.237	0.254	0.254	0.237	0.237	0.305	0.237	0.322	0.288	0.322	0.356
G34	0.407	0.237	0.339	0.322	0.305	0.203	0.407	0.271	0.237	0.271	0.407	0.339	0.271	0.339	0.39	0.356	0.305	0.424	0.305	0.237	0.102	0.17	0.271	0.203	0.288	0.356	0.305	0.373	0.305	0.458	0.237	0.254	0.085	0	0.288	0.288	0.373	0.203	0.153	0.237	0.17	0.153	0.254	0.254	0.186	0.339	0.339	0.339	0.407
G35	0.288	0.322	0.424	0.509	0.322	0.288	0.424	0.356	0.39	0.356	0.322	0.288	0.322	0.254	0.339	0.373	0.288	0.475	0.322	0.39	0.254	0.39	0.288	0.356	0.441	0.373	0.39	0.288	0.39	0.407	0.22	0.237	0.271	0.288	0	0.339	0.356	0.288	0.203	0.119	0.356	0.339	0.373	0.271	0.271	0.356	0.356	0.322	0.322
G36	0.322	0.424	0.39	0.305	0.458	0.458	0.22	0.22	0.356	0.322	0.356	0.356	0.22	0.356	0.441	0.475	0.254	0.509	0.288	0.525	0.39	0.254	0.424	0.356	0.271	0.305	0.254	0.22	0.254	0.203	0.288	0.373	0.373	0.288	0.339	0	0.492	0.288	0.203	0.254	0.39	0.373	0.373	0.407	0.373	0.356	0.22	0.22	0.288
G37	0.407	0.237	0.305	0.254	0.305	0.373	0.542	0.475	0.373	0.407	0.441	0.339	0.305	0.475	0.356	0.186	0.373	0.356	0.271	0.237	0.339	0.373	0.271	0.339	0.39	0.288	0.373	0.339	0.373	0.492	0.339	0.22	0.356	0.373	0.356	0.492	0	0.407	0.458	0.441	0.271	0.254	0.288	0.254	0.254	0.271	0.373	0.339	0.407
G38	0.441	0.271	0.271	0.356	0.305	0.237	0.407	0.373	0.102	0.203	0.373	0.441	0.339	0.237	0.254	0.424	0.441	0.424	0.373	0.407	0.237	0.339	0.373	0.305	0.288	0.254	0.305	0.339	0.373	0.458	0.102	0.22	0.288	0.203	0.288	0.288	0.407	0	0.186	0.203	0.271	0.254	0.39	0.22	0.22	0.407	0.339	0.339	0.407
G39	0.424	0.22	0.356	0.475	0.356	0.322	0.288	0.254	0.254	0.322	0.322	0.322	0.186	0.22	0.407	0.509	0.288	0.509	0.186	0.356	0.254	0.288	0.39	0.322	0.305	0.373	0.322	0.322	0.322	0.339	0.22	0.271	0.237	0.153	0.203	0.203	0.458	0.186	0	0.153	0.288	0.271	0.373	0.237	0.271	0.356	0.322	0.322	0.288
G40	0.305	0.373	0.305	0.424	0.305	0.237	0.339	0.271	0.271	0.305	0.271	0.271	0.305	0.305	0.322	0.458	0.271	0.424	0.271	0.373	0.271	0.373	0.339	0.339	0.39	0.424	0.373	0.305	0.373	0.322	0.237	0.322	0.254	0.237	0.119	0.254	0.441	0.203	0.153	0	0.305	0.288	0.39	0.356	0.288	0.407	0.373	0.339	0.271
G41	0.441	0.305	0.305	0.22	0.339	0.237	0.407	0.271	0.237	0.305	0.441	0.339	0.407	0.441	0.458	0.39	0.237	0.458	0.339	0.237	0.203	0.17	0.339	0.271	0.254	0.356	0.237	0.305	0.305	0.424	0.305	0.322	0.254	0.17	0.356	0.39	0.271	0.271	0.288	0.305	0	0.017	0.322	0.288	0.254	0.407	0.305	0.305	0.441
G42	0.424	0.288	0.288	0.203	0.322	0.22	0.39	0.254	0.22	0.288	0.424	0.322	0.39	0.424	0.441	0.373	0.22	0.441	0.322	0.22	0.186	0.153	0.322	0.254	0.237	0.339	0.22	0.288	0.288	0.407	0.288	0.305	0.237	0.153	0.339	0.373	0.254	0.254	0.271	0.288	0.017	0	0.305	0.271	0.237	0.39	0.288	0.288	0.424
G43	0.356	0.288	0.525	0.203	0.356	0.288	0.39	0.254	0.458	0.492	0.593	0.186	0.356	0.559	0.339	0.136	0.254	0.271	0.356	0.153	0.356	0.22	0.119	0.119	0.407	0.373	0.356	0.322	0.288	0.407	0.356	0.271	0.237	0.254	0.373	0.373	0.288	0.39	0.373	0.39	0.322	0.305	0	0.339	0.203	0.119	0.322	0.288	0.254
G44	0.39	0.22	0.356	0.441	0.356	0.322	0.424	0.39	0.288	0.356	0.424	0.492	0.322	0.322	0.407	0.305	0.458	0.441	0.424	0.356	0.254	0.356	0.356	0.356	0.373	0.17	0.356	0.39	0.39	0.509	0.153	0.203	0.305	0.254	0.271	0.407	0.254	0.22	0.237	0.356	0.288	0.271	0.339	0	0.271	0.288	0.39	0.356	0.458
G45	0.492	0.186	0.424	0.271	0.22	0.254	0.458	0.39	0.322	0.288	0.424	0.254	0.22	0.39	0.203	0.271	0.39	0.373	0.322	0.22	0.22	0.288	0.186	0.119	0.373	0.339	0.288	0.322	0.356	0.509	0.22	0.068	0.237	0.186	0.271	0.373	0.254	0.22	0.271	0.288	0.254	0.237	0.203	0.271	0	0.254	0.322	0.322	0.288
G46	0.407	0.203	0.509	0.322	0.305	0.373	0.339	0.339	0.441	0.475	0.542	0.271	0.339	0.509	0.322	0.186	0.339	0.288	0.339	0.237	0.373	0.305	0.136	0.203	0.39	0.288	0.305	0.305	0.237	0.356	0.305	0.186	0.322	0.339	0.356	0.356	0.271	0.407	0.356	0.407	0.407	0.39	0.119	0.288	0.254	0	0.305	0.271	0.203
G47	0.407	0.339	0.373	0.322	0.339	0.339	0.305	0.305	0.373	0.339	0.407	0.305	0.373	0.475	0.424	0.424	0.203	0.492	0.339	0.339	0.339	0.17	0.339	0.305	0.153	0.322	0.068	0.102	0.068	0.254	0.305	0.322	0.288	0.339	0.356	0.22	0.373	0.339	0.322	0.373	0.305	0.288	0.322	0.39	0.322	0.305	0	0.136	0.271
G48	0.441	0.339	0.339	0.322	0.441	0.373	0.305	0.305	0.373	0.339	0.407	0.271	0.373	0.441	0.39	0.39	0.203	0.458	0.305	0.373	0.407	0.17	0.305	0.305	0.186	0.322	0.136	0.034	0.102	0.22	0.305	0.322	0.322	0.339	0.322	0.22	0.339	0.339	0.322	0.339	0.305	0.288	0.288	0.356	0.322	0.271	0.136	0	0.305
G49	0.305	0.373	0.509	0.356	0.373	0.339	0.339	0.339	0.475	0.475	0.441	0.17	0.271	0.441	0.356	0.322	0.271	0.322	0.271	0.305	0.373	0.407	0.237	0.237	0.322	0.424	0.271	0.271	0.271	0.322	0.407	0.288	0.356	0.407	0.322	0.288	0.407	0.407	0.288	0.271	0.441	0.424	0.254	0.458	0.288	0.203	0.271	0.305	0
G50	0.39	0.254	0.492	0.237	0.356	0.322	0.356	0.288	0.424	0.458	0.559	0.22	0.322	0.525	0.305	0.17	0.288	0.271	0.322	0.186	0.39	0.254	0.153	0.153	0.373	0.339	0.322	0.288	0.254	0.373	0.322	0.237	0.271	0.288	0.373	0.339	0.254	0.356	0.339	0.39	0.356	0.339	0.034	0.305	0.203	0.085	0.288	0.254	0.22
G51	0.407	0.271	0.441	0.254	0.373	0.373	0.339	0.339	0.373	0.407	0.509	0.271	0.271	0.509	0.322	0.22	0.339	0.22	0.271	0.237	0.373	0.305	0.203	0.203	0.322	0.322	0.305	0.305	0.237	0.356	0.373	0.254	0.288	0.271	0.424	0.288	0.305	0.373	0.322	0.373	0.373	0.356	0.119	0.356	0.254	0.068	0.305	0.271	0.17
G52	0.458	0.254	0.288	0.305	0.186	0.39	0.559	0.492	0.39	0.39	0.424	0.356	0.356	0.525	0.305	0.305	0.424	0.407	0.322	0.322	0.39	0.39	0.288	0.356	0.441	0.373	0.39	0.356	0.39	0.475	0.288	0.237	0.407	0.424	0.305	0.475	0.153	0.356	0.475	0.322	0.356	0.339	0.373	0.305	0.271	0.356	0.39	0.356	0.458
G53	0.339	0.305	0.305	0.254	0.373	0.373	0.475	0.441	0.339	0.373	0.441	0.271	0.271	0.441	0.288	0.186	0.407	0.22	0.305	0.373	0.373	0.373	0.203	0.203	0.288	0.254	0.339	0.305	0.339	0.458	0.271	0.254	0.356	0.339	0.39	0.322	0.271	0.271	0.356	0.339	0.441	0.424	0.22	0.322	0.254	0.237	0.339	0.305	0.237
G54	0.271	0.373	0.373	0.254	0.407	0.203	0.407	0.271	0.339	0.339	0.441	0.203	0.407	0.407	0.356	0.186	0.203	0.322	0.407	0.305	0.203	0.17	0.136	0.136	0.254	0.288	0.237	0.203	0.237	0.39	0.237	0.288	0.153	0.17	0.254	0.288	0.339	0.271	0.322	0.271	0.271	0.254	0.153	0.322	0.22	0.271	0.237	0.203	0.305
G55	0.237	0.407	0.373	0.356	0.441	0.271	0.373	0.237	0.305	0.373	0.305	0.305	0.237	0.305	0.492	0.322	0.271	0.39	0.339	0.339	0.203	0.339	0.373	0.305	0.39	0.322	0.407	0.407	0.475	0.458	0.339	0.356	0.254	0.17	0.254	0.322	0.339	0.305	0.186	0.203	0.203	0.186	0.356	0.254	0.288	0.441	0.441	0.441	0.339
G56	0.407	0.271	0.373	0.254	0.271	0.441	0.509	0.441	0.475	0.475	0.509	0.237	0.373	0.542	0.39	0.186	0.305	0.288	0.339	0.339	0.407	0.271	0.17	0.237	0.322	0.322	0.271	0.237	0.271	0.424	0.339	0.254	0.424	0.441	0.322	0.424	0.17	0.441	0.492	0.407	0.373	0.356	0.254	0.356	0.288	0.237	0.271	0.237	0.339
G57	0.542	0.203	0.339	0.39	0.271	0.407	0.407	0.542	0.373	0.203	0.339	0.407	0.271	0.237	0.153	0.322	0.542	0.322	0.373	0.373	0.271	0.441	0.271	0.271	0.424	0.322	0.373	0.407	0.441	0.458	0.237	0.085	0.356	0.305	0.322	0.424	0.271	0.305	0.356	0.407	0.407	0.39	0.356	0.288	0.153	0.271	0.407	0.407	0.373
G58	0.441	0.237	0.339	0.288	0.271	0.407	0.237	0.237	0.305	0.305	0.407	0.373	0.407	0.475	0.424	0.424	0.271	0.525	0.373	0.407	0.339	0.136	0.305	0.305	0.22	0.254	0.136	0.203	0.136	0.22	0.203	0.288	0.356	0.305	0.39	0.186	0.373	0.305	0.322	0.373	0.305	0.288	0.356	0.322	0.356	0.237	0.17	0.17	0.407
G59	0.339	0.373	0.475	0.254	0.339	0.271	0.407	0.271	0.271	0.407	0.373	0.271	0.271	0.373	0.356	0.322	0.373	0.39	0.305	0.305	0.305	0.441	0.339	0.271	0.492	0.424	0.509	0.509	0.576	0.492	0.373	0.322	0.356	0.271	0.356	0.356	0.373	0.305	0.288	0.237	0.305	0.288	0.322	0.424	0.254	0.407	0.542	0.542	0.305
G60	0.492	0.254	0.356	0.203	0.356	0.525	0.39	0.39	0.39	0.356	0.458	0.322	0.186	0.525	0.407	0.305	0.356	0.339	0.254	0.356	0.424	0.22	0.322	0.254	0.237	0.305	0.22	0.254	0.22	0.373	0.39	0.271	0.407	0.322	0.509	0.237	0.254	0.39	0.373	0.492	0.356	0.339	0.271	0.373	0.271	0.254	0.22	0.22	0.322
G61	0.339	0.305	0.305	0.458	0.373	0.373	0.305	0.271	0.271	0.305	0.237	0.407	0.17	0.271	0.39	0.458	0.373	0.525	0.271	0.441	0.339	0.373	0.475	0.407	0.39	0.288	0.407	0.373	0.407	0.356	0.203	0.322	0.288	0.237	0.254	0.186	0.407	0.203	0.119	0.203	0.407	0.39	0.424	0.22	0.322	0.441	0.373	0.373	0.407
G62	0.39	0.254	0.288	0.305	0.288	0.288	0.492	0.356	0.322	0.322	0.39	0.356	0.356	0.39	0.441	0.305	0.288	0.509	0.39	0.322	0.186	0.186	0.288	0.288	0.305	0.271	0.254	0.288	0.322	0.475	0.22	0.237	0.271	0.22	0.271	0.407	0.186	0.288	0.339	0.356	0.153	0.136	0.373	0.203	0.237	0.424	0.288	0.288	0.525
G63	0.39	0.254	0.288	0.237	0.288	0.356	0.627	0.492	0.39	0.39	0.458	0.288	0.288	0.458	0.373	0.203	0.356	0.373	0.254	0.254	0.254	0.322	0.22	0.288	0.373	0.373	0.39	0.356	0.39	0.542	0.356	0.237	0.305	0.288	0.339	0.475	0.085	0.39	0.441	0.39	0.254	0.237	0.305	0.339	0.237	0.356	0.39	0.356	0.424
G64	0.509	0.237	0.339	0.424	0.237	0.407	0.475	0.542	0.441	0.305	0.373	0.407	0.305	0.305	0.22	0.288	0.542	0.254	0.441	0.373	0.305	0.441	0.271	0.271	0.492	0.356	0.441	0.475	0.509	0.525	0.271	0.153	0.39	0.339	0.288	0.525	0.271	0.339	0.39	0.373	0.407	0.39	0.356	0.254	0.186	0.339	0.475	0.475	0.441
G65	0.407	0.237	0.407	0.322	0.271	0.407	0.509	0.509	0.339	0.339	0.441	0.441	0.203	0.373	0.322	0.22	0.542	0.288	0.373	0.339	0.271	0.475	0.305	0.305	0.424	0.22	0.407	0.441	0.475	0.593	0.271	0.119	0.39	0.305	0.322	0.424	0.17	0.305	0.356	0.373	0.339	0.322	0.322	0.186	0.186	0.237	0.441	0.441	0.339
G66	0.441	0.271	0.373	0.22	0.339	0.305	0.305	0.17	0.339	0.373	0.475	0.237	0.407	0.509	0.492	0.356	0.136	0.458	0.339	0.271	0.271	0	0.237	0.17	0.186	0.356	0.136	0.203	0.136	0.288	0.305	0.356	0.22	0.17	0.39	0.254	0.373	0.339	0.288	0.373	0.17	0.153	0.22	0.356	0.288	0.305	0.17	0.17	0.407
G67	0.492	0.186	0.322	0.305	0.186	0.39	0.559	0.492	0.39	0.39	0.424	0.322	0.288	0.458	0.339	0.271	0.39	0.373	0.288	0.288	0.322	0.322	0.254	0.288	0.373	0.339	0.322	0.322	0.356	0.509	0.288	0.17	0.373	0.356	0.271	0.475	0.119	0.356	0.407	0.356	0.288	0.271	0.339	0.271	0.203	0.322	0.322	0.322	0.424
G68	0.475	0.17	0.475	0.322	0.17	0.203	0.475	0.339	0.373	0.407	0.509	0.271	0.271	0.475	0.322	0.322	0.373	0.424	0.305	0.102	0.17	0.237	0.203	0.136	0.356	0.458	0.305	0.441	0.305	0.525	0.305	0.186	0.119	0.136	0.356	0.424	0.339	0.305	0.254	0.339	0.271	0.254	0.186	0.322	0.119	0.271	0.339	0.407	0.305
G69	0.492	0.186	0.39	0.237	0.186	0.39	0.492	0.424	0.39	0.39	0.492	0.254	0.356	0.458	0.339	0.271	0.322	0.373	0.288	0.288	0.322	0.254	0.186	0.22	0.305	0.339	0.254	0.254	0.288	0.441	0.254	0.17	0.373	0.356	0.271	0.407	0.186	0.356	0.407	0.356	0.288	0.271	0.271	0.339	0.203	0.254	0.254	0.254	0.356
G70	0.39	0.288	0.322	0.373	0.322	0.186	0.39	0.356	0.254	0.288	0.39	0.356	0.356	0.356	0.271	0.305	0.322	0.339	0.356	0.254	0.254	0.322	0.288	0.288	0.339	0.271	0.288	0.254	0.288	0.407	0.186	0.203	0.203	0.22	0.17	0.373	0.254	0.186	0.237	0.186	0.22	0.203	0.237	0.17	0.203	0.254	0.288	0.254	0.322
G71	0.305	0.373	0.509	0.492	0.475	0.475	0.305	0.305	0.407	0.441	0.373	0.373	0.237	0.271	0.492	0.322	0.339	0.424	0.407	0.542	0.373	0.339	0.373	0.373	0.39	0.22	0.339	0.305	0.339	0.356	0.305	0.322	0.39	0.339	0.288	0.186	0.441	0.339	0.254	0.373	0.509	0.492	0.39	0.288	0.39	0.305	0.305	0.305	0.339
G72	0.339	0.271	0.373	0.39	0.271	0.237	0.339	0.305	0.305	0.305	0.407	0.441	0.373	0.407	0.288	0.322	0.373	0.458	0.407	0.271	0.271	0.339	0.305	0.373	0.458	0.254	0.373	0.339	0.305	0.356	0.17	0.22	0.22	0.237	0.22	0.322	0.305	0.237	0.288	0.237	0.305	0.288	0.254	0.186	0.254	0.203	0.339	0.305	0.407
G73	0.322	0.356	0.322	0.373	0.424	0.288	0.356	0.356	0.356	0.322	0.356	0.288	0.322	0.424	0.305	0.237	0.288	0.305	0.424	0.39	0.322	0.254	0.22	0.22	0.271	0.203	0.186	0.153	0.186	0.339	0.22	0.237	0.271	0.288	0.271	0.271	0.322	0.254	0.305	0.288	0.356	0.339	0.237	0.237	0.237	0.22	0.186	0.153	0.254
G74	0.441	0.237	0.407	0.356	0.373	0.407	0.407	0.407	0.441	0.441	0.475	0.271	0.237	0.509	0.288	0.22	0.373	0.288	0.305	0.305	0.441	0.305	0.203	0.203	0.356	0.288	0.305	0.271	0.237	0.39	0.305	0.22	0.322	0.339	0.39	0.322	0.305	0.339	0.322	0.407	0.475	0.458	0.153	0.288	0.22	0.136	0.271	0.237	0.237
G75	0.271	0.441	0.373	0.322	0.475	0.237	0.475	0.339	0.339	0.407	0.441	0.271	0.407	0.407	0.39	0.153	0.271	0.254	0.475	0.373	0.271	0.237	0.203	0.203	0.322	0.254	0.305	0.271	0.305	0.458	0.305	0.356	0.22	0.237	0.322	0.356	0.339	0.271	0.39	0.339	0.339	0.322	0.22	0.322	0.288	0.339	0.305	0.271	0.373
G76	0.254	0.356	0.322	0.373	0.356	0.322	0.356	0.356	0.356	0.322	0.356	0.356	0.39	0.424	0.305	0.237	0.356	0.373	0.492	0.458	0.322	0.322	0.22	0.288	0.339	0.17	0.254	0.22	0.254	0.339	0.153	0.237	0.339	0.356	0.271	0.271	0.322	0.254	0.373	0.288	0.424	0.407	0.305	0.237	0.305	0.22	0.254	0.22	0.322
G77	0.305	0.271	0.373	0.288	0.271	0.373	0.475	0.407	0.407	0.441	0.475	0.271	0.373	0.475	0.288	0.153	0.407	0.288	0.407	0.373	0.373	0.373	0.136	0.203	0.39	0.254	0.373	0.339	0.373	0.458	0.203	0.22	0.39	0.407	0.322	0.39	0.271	0.305	0.424	0.339	0.475	0.458	0.22	0.288	0.254	0.203	0.373	0.339	0.305
G78	0.39	0.288	0.356	0.441	0.356	0.288	0.492	0.458	0.254	0.288	0.356	0.458	0.288	0.254	0.339	0.271	0.458	0.407	0.458	0.424	0.186	0.356	0.322	0.322	0.373	0.17	0.322	0.356	0.39	0.542	0.186	0.17	0.271	0.22	0.271	0.373	0.254	0.186	0.305	0.356	0.322	0.305	0.407	0.17	0.203	0.356	0.356	0.356	0.458
G79	0.424	0.22	0.322	0.339	0.288	0.288	0.525	0.458	0.356	0.39	0.424	0.254	0.254	0.424	0.237	0.203	0.39	0.271	0.288	0.254	0.322	0.356	0.186	0.186	0.373	0.305	0.356	0.322	0.356	0.509	0.22	0.17	0.271	0.288	0.271	0.441	0.22	0.254	0.305	0.288	0.356	0.339	0.203	0.237	0.136	0.254	0.356	0.322	0.288
G80	0.407	0.305	0.339	0.119	0.339	0.339	0.475	0.339	0.373	0.407	0.509	0.136	0.373	0.542	0.39	0.22	0.203	0.288	0.237	0.237	0.305	0.17	0.136	0.136	0.22	0.424	0.237	0.237	0.237	0.39	0.407	0.322	0.288	0.271	0.424	0.356	0.237	0.407	0.424	0.373	0.237	0.22	0.186	0.492	0.254	0.271	0.271	0.237	0.271
G81	0.339	0.339	0.373	0.39	0.407	0.17	0.441	0.305	0.339	0.407	0.441	0.373	0.339	0.441	0.356	0.22	0.305	0.356	0.407	0.203	0.271	0.271	0.305	0.305	0.458	0.288	0.407	0.373	0.339	0.458	0.305	0.322	0.153	0.17	0.288	0.424	0.271	0.271	0.288	0.305	0.237	0.22	0.186	0.186	0.254	0.305	0.373	0.339	0.441
G82	0.441	0.237	0.373	0.288	0.305	0.475	0.407	0.407	0.475	0.441	0.475	0.305	0.305	0.576	0.356	0.254	0.339	0.39	0.305	0.339	0.475	0.271	0.237	0.305	0.356	0.288	0.271	0.237	0.203	0.322	0.339	0.254	0.424	0.441	0.424	0.322	0.203	0.441	0.458	0.475	0.441	0.424	0.254	0.356	0.322	0.17	0.237	0.203	0.339
G83	0.322	0.322	0.288	0.373	0.424	0.288	0.39	0.356	0.322	0.356	0.39	0.288	0.356	0.39	0.339	0.237	0.288	0.305	0.39	0.39	0.322	0.254	0.22	0.22	0.237	0.203	0.22	0.186	0.22	0.373	0.186	0.271	0.271	0.288	0.271	0.305	0.322	0.22	0.271	0.288	0.356	0.339	0.237	0.203	0.271	0.254	0.22	0.186	0.288
G84	0.339	0.271	0.271	0.458	0.339	0.271	0.475	0.475	0.305	0.271	0.305	0.407	0.271	0.305	0.288	0.254	0.407	0.39	0.373	0.373	0.203	0.373	0.271	0.339	0.356	0.186	0.305	0.271	0.305	0.458	0.17	0.153	0.22	0.237	0.186	0.356	0.203	0.237	0.288	0.271	0.339	0.322	0.356	0.153	0.22	0.271	0.305	0.271	0.373
G85	0.424	0.186	0.424	0.339	0.288	0.424	0.458	0.458	0.356	0.356	0.458	0.458	0.153	0.39	0.339	0.237	0.525	0.339	0.322	0.288	0.288	0.424	0.322	0.322	0.441	0.237	0.424	0.458	0.424	0.542	0.288	0.136	0.339	0.254	0.373	0.373	0.186	0.322	0.305	0.424	0.356	0.339	0.271	0.17	0.203	0.186	0.424	0.424	0.356
G86	0.339	0.339	0.305	0.254	0.305	0.339	0.339	0.305	0.339	0.305	0.407	0.305	0.475	0.475	0.356	0.322	0.237	0.458	0.407	0.407	0.339	0.203	0.237	0.305	0.254	0.254	0.17	0.136	0.17	0.254	0.203	0.288	0.356	0.373	0.288	0.254	0.305	0.305	0.424	0.305	0.305	0.288	0.322	0.356	0.322	0.271	0.17	0.136	0.373
G87	0.322	0.288	0.458	0.441	0.322	0.39	0.458	0.424	0.458	0.492	0.39	0.288	0.22	0.356	0.339	0.237	0.39	0.339	0.288	0.322	0.39	0.525	0.288	0.356	0.542	0.339	0.492	0.39	0.492	0.475	0.322	0.203	0.407	0.424	0.17	0.441	0.186	0.39	0.305	0.254	0.424	0.407	0.305	0.237	0.271	0.254	0.458	0.424	0.254
G88	0.525	0.153	0.39	0.237	0.186	0.39	0.458	0.424	0.322	0.356	0.492	0.356	0.322	0.424	0.339	0.305	0.39	0.407	0.288	0.254	0.322	0.322	0.288	0.288	0.339	0.305	0.288	0.322	0.356	0.475	0.254	0.136	0.407	0.356	0.305	0.441	0.119	0.322	0.373	0.39	0.22	0.203	0.305	0.237	0.203	0.254	0.322	0.322	0.39
G89	0.407	0.305	0.339	0.39	0.373	0.271	0.373	0.373	0.271	0.271	0.339	0.441	0.271	0.373	0.322	0.322	0.407	0.39	0.441	0.339	0.271	0.339	0.373	0.305	0.356	0.186	0.271	0.305	0.339	0.458	0.203	0.186	0.288	0.237	0.288	0.356	0.271	0.203	0.254	0.305	0.237	0.22	0.322	0.119	0.186	0.305	0.305	0.305	0.373
G90	0.373	0.305	0.237	0.424	0.373	0.237	0.441	0.441	0.271	0.237	0.271	0.373	0.237	0.339	0.254	0.288	0.373	0.356	0.339	0.339	0.237	0.339	0.305	0.305	0.322	0.22	0.271	0.237	0.271	0.424	0.203	0.186	0.186	0.203	0.22	0.322	0.237	0.203	0.254	0.237	0.305	0.288	0.322	0.186	0.186	0.305	0.271	0.237	0.339
[truncated: 41 more columns]
